# Supplementary material for: EbMYBP1, a R2R3-MYB transcription factor, promotes flavonoid biosynthesis in Erigeron breviscapus
Source: Front Plant Sci. 2022 Jul 28;13:946827. doi: 10.3389/fpls.2022.946827 (PMC9366350; doi:10.3389/fpls.2022.946827)
Supplement: Supplementary file 3 [file Table_2.xls]

## Sheet: Table_2
Index	CK-1	CK-2	CK-3	EbP1-1	EbP1-2	EbP1-3	control_mean	case_mean	log2_FC(case_mean/control_mean)	Pvalue	fdr	vip	Ion mode	Q1 (Da)	Q3 (Da)	Rt (min)	Molecular Weight (Da)	Formula	Ionization model	Compounds	Class I	Class II	CAS	Level	C_ID	Pathway	KEGG_B_class	KEGG_A_class
GQ512001	163000	162000	157000	4530000	9190000	36500000	160667	16740000	6.70309	0.171701	0.232236	1.65725	Negative	771.13	609.1	2.7	772.17	C33H40O21	[M-H]-	quercetin-O-rutinoside.t-hexose	Flavonoids	Flavonols	-	B	-	-	-	-
GQ512002	7460	8780	7970	973000	646000	5290000	8070	2303000	8.15673	0.199918	0.261194	0.600521	Negative	623.1	315.02	3.9	624.14	C28H32O16	[M-H]-	isorhamnetin-O-rutinoside	Flavonoids	Flavonols	-	B	-	-	-	-
GQ512005	22400	12900	23400	612000	403000	1590000	19566.7	868333	5.47178	0.0811424	0.132209	0.406656	Positive	595.16	449.11	3.8	594.132	C27H30O15	[M+H]+	Kaempferol-3-O-glucoside-7-O-rhamnoside	Flavonoids	Flavonols	-	B	-	-	-	-
GQ512006	43900	35400	69600	959000	648000	2840000	49633.3	1.48233e+06	4.90042	0.104585	0.161076	0.516404	Positive	611.16	465.1	3.6	610.126	C27H30O16	[M+H]+	Quercetin-3-O-glucoside-7-O-rhamnoside	Flavonoids	Flavonols	-	B	-	-	-	-
Hmcp001329	41600	30200	43700	32100	66900	29300	38500	42766.7	0.151628	0.755629	0.803212	0.0137785	positive	759.2	465.1	2.7	758.19	C32H38O21	[M+H]+	Quercetin-O-Pentoside-O-Hexoside-O-Hexoside	Flavonoids	Flavonols	-	B	-	-	-	-
Hmcp001509	1230	9	9	2670	1800	1260	416	1910	2.19892	0.0610852	0.104364	0.0172679	positive	773.22	317.06	3	772.206	C33H40O21	[M+H]+	isorhamnetin-O-Hexoside-O-Hexoside-O-Pentoside	Flavonoids	Flavonols	-	B	-	-	-	-
Hmcp001598	9	9	9	33500	23900	321000	9	126133	13.7747	0.26534	0.328368	0.133159	positive	611.16	479.11	3.7	610.153	C27H30O16	[M+H]+	isorhamnetin-O-Hexoside-O-Pentoside	Flavonoids	Flavonols	-	B	-	-	-	-
Hmcp002399	9	9	9	71000	126000	48200	9	81733.3	13.1487	0.0240308	0.0485215	0.13535	positive	509.13	347.07	4.5	508.121	C23H24O13	[M+H]+	Limocitrin 3-glucoside	Flavonoids	Flavonols	-	B	-	-	-	-
Hmcp002029	9	9	9	24000	40800	50300	9	38366.7	12.0576	0.00755101	0.0182087	0.0958554	positive	581.15	287.05	3.9	580.142	C26H28O15	[M+H]+	Kaempferol-O-Pentoside-O-Hexoside	Flavonoids	Flavonols	-	B	-	-	-	-
pmn001645	9	9	9	7200	2280	4570	9	4683.33	9.0234	0.0302577	0.0583047	0.031838	Negative	533.1	285	4.3	534.08	C24H22O14	[M-H]-	isorhamnetin 3-O-β-(2″-O-acetyl-β-D-glucuronide)	Flavonoids	Flavonols	-	B	-	-	-	-
Hmcp002207	9130	4980	6130	18100	9	45200	6746.67	21103	1.6452	0.337588	0.400174	0.041875	positive	479.12	317.06	4.2	478.111	C22H22O12	[M+H]+	Isorhamnetin-7-O-β -D-glucopyranoside	Flavonoids	Flavonols	-	B	-	-	-	-
Hmcp002249	9	9	9	9	9	9	9	9	0	1	1	0	positive	639.19	331.08	4.3	638.184	C29H34O16	[M+H]+	Limocitrin-O-rhamnoside-O-rhamnoside	Flavonoids	Flavonols	-	B	-	-	-	-
Hmcp002268	85800	44600	47000	24600	50200	52100	59133.3	42300	-0.483314	0.352854	0.413624	0.044873	positive	493.13	331.08	4.3	492.126	C23H24O12	[M+H]+	Limocitrin 3-rhamnoside	Flavonoids	Flavonols	-	B	-	-	-	-
pme1605	146000	139000	132000	5220000	5810000	11500000	139000	7510000	5.75566	0.0211791	0.0442454	1.29157	Negative	593.16	285	3.7	594.132	C27H30O15	[M-H]-	Kaempferol 3-O-robinobioside (Biorobin)	Flavonoids	Flavonols	17297-56-2	B	-	-	-	-
pme0369	159000	152000	163000	5160000	6200000	13000000	158000	8120000	5.68348	0.0317133	0.0605567	1.32153	Negative	593.16	285	4.3	594.132	C27H30O15	[M-H]-	Kaempferol 3-O-rutinoside (Nicotiflorin)	Flavonoids	Flavonols	17650-84-9	B	-	-	-	-
Hmcp001629	36500	23800	23600	219000	284000	405000	27966.7	302667	3.43595	0.00735882	0.0178473	0.256392	positive	697.16	287.05	3.7	696.153	C30H32O19	[M+H]+	Kaempferol-O-Hexoside-O-malonyl-O-Hexoside	Flavonoids	Flavonols	-	B	-	-	-	-
Hmcp003223	2420	4940	3510	22900	16700	23400	3623.33	21000	2.535	0.0015782	0.00520314	0.0656021	positive	347.07	332.05	5.9	346.069	C17H14O8	[M+H]+	Limocitrin	Flavonoids	Flavonols	489-33-8	B	-	-	-	-
Hmyn000254	448000	449000	457000	116000	88100	216000	451333	140033	-1.68842	0.00132644	0.00458818	0.278183	negative	297.12	59.01	0.9	298.12	C18H18O4	[M-H]-	tababiphenyl C	Others	Others	-	A	-	-	-	-
Hmyn001360	11000000	11100000	11600000	5900000	7580000	6790000	1.12333e+07	6.75667e+06	-0.733403	0.000997208	0.00367046	1.05511	negative	299.11	59.01	2.8	300.135	C18H20O4	[M-H]-	Doitungbiphenyl A	Others	Others	-	A	-	-	-	-
Hmyn005706	897000	940000	1200000	185000	290000	211000	1.01233e+06	228667	-2.14637	0.00141978	0.00475514	0.440501	negative	653.38	397.13	8.6	654.38	C31H58O14	[M-H]-	DMGM(16:0)	Lipid	Glycerol ester	-	A	-	-	-	-
Hmyn006029	2040	3140	2570	3210	3390	2520	2583.33	3040	0.234838	0.331629	0.395332	0.00756374	negative	303.23	57.03	9.2	304.239	C20H32O2	[M-H]-	(1s,2E,4S,6E,8R,11S，12E)- 8,11-epoxy-2, 6,12 -thunbergatrien-4-ol	Others	Others	-	A	-	-	-	-
Hmyn006195	1400	2260	1290	2140	3370	3050	1650	2853.33	0.790182	0.0660337	0.11058	0.0156334	negative	303.23	97.07	9.5	304.239	C20H32O2	[M-H]-	(1s,2E,4S,6E,8R,11S)- 8,11-epoxy-2, 6,12 (20)-thunbergatrien-4-ol	Others	Others	-	A	-	-	-	-
Hmyn006303	9	9	9	5150	5500	8040	9	6230	9.43509	0.00240127	0.00723811	0.0391781	negative	593.27	315.05	9.8	594.278	C27H47O12P	[M-H]-	LysoPI(18:3)	Lipid	Glycerol ester	-	A	-	-	-	-
Hmyn006999	62700000	47600000	44400000	37300000	30500000	26700000	5.15667e+07	31500000	-0.711087	0.0356414	0.0668475	2.09449	negative	311.3	183.01	11.7	312.302	C20H40O2	[M-H]-	Arachidic Acid	Lipid	Free fatty acids	-	A	-	-	-	-
Hmyn007081	2930000	3120000	3120000	1240000	1240000	2310000	3.05667e+06	1.59667e+06	-0.936896	0.0157282	0.0343902	0.577907	negative	481.26	245.04	12	482.262	C22H43O9P	[M-H]-	LysoPG(16:1)	Lipid	Glycerol ester	-	A	-	-	-	-
Hmyn007087	3920	1890	2330	1750	1790	4750	2713.33	2763.33	0.0263433	0.967939	0.977201	0.000508455	negative	555.28	225	12	556.299	C25H49O11P	[M-H]-	LysoPI(P-16:0)	Lipid	Glycerol ester	-	A	-	-	-	-
Hmyn007168	4720000	4450000	4240000	763000	704000	1390000	4470000	952333	-2.23074	0.00017212	0.000981551	0.944938	negative	483.27	255.23	12.3	484.278	C22H45O9P	[M-H]-	LysoPG(16:0)	Lipid	Glycerol ester	-	A	-	-	-	-
Hmyp002315	13100000	12500000	11400000	362000	1260000	625000	1.23333e+07	749000	-4.04145	3.33e-05	0.000287084	1.71994	positive	303.04	257.04	3.9	302.042	C15H10O7	[M+H]+	3,5,7,4,- tetrahydroxy-Coumaronochromone	Others	Others	-	A	-	-	-	-
Hmyp003337	1720000	1890000	2100000	714000	6230000	1230000	1.90333e+06	2.72467e+06	0.517551	0.665442	0.718201	0.224899	positive	333.13	255.11	5.1	332.125	C18H20O6	[M+H]+	tabaisocoumarins D	Others	Others	-	A	-	-	-	-
Hmyp007371	9	9	9	246000	426000	166000	9	279333	14.9217	0.0220997	0.045493	0.250977	positive	804.54	184.07	10.7	803.528	C42H78NO11P	[M+H]+	PC(16:0/18:3+O3)	Lipid	Glycerol ester	-	A	-	-	-	-
Hmyp007396	11400000	11100000	10900000	1900000	2310000	976000	1.11333e+07	1.72867e+06	-2.68715	2.36e-05	0.000237629	1.55038	positive	702.46	184.07	10.7	701.46	C37H68NO9P	[M+H]+	PC(oxo-11:0/18:2)	Lipid	Glycerol ester	-	A	-	-	-	-
Hmyp007589	355000	302000	366000	624000	862000	465000	341000	650333	0.931408	0.0573984	0.0996795	0.25195	positive	784.47	643.46	10.9	783.466	C41H70NO11P	[M+H]+	PE(18:3/18:3+O3)	Lipid	Glycerol ester	-	A	-	-	-	-
Hmyp007606	368000	303000	311000	147000	286000	9	327333	144336	-1.18133	0.0978497	0.152935	0.185459	positive	826.51	184.07	10.9	825.512	C44H76NO11P	[M+H]+	PC(18:3/18:3+O3)	Lipid	Glycerol ester	-	A	-	-	-	-
Hmyp007792	18200000	17200000	20200000	5450000	4860000	1520000	1.85333e+07	3.94333e+06	-2.23263	0.000639054	0.00256839	1.91502	positive	636.41	495.4	11.2	635.414	C32H62NO9P	[M+H]+	PE(oxo-11:0/16:0)	Lipid	Glycerol ester	-	A	-	-	-	-
Hmyp008084	311000	186000	173000	171000	228000	75100	223333	158033	-0.49897	0.356159	0.416341	0.0887884	positive	828.53	184.07	11.5	827.528	C44H78NO11P	[M+H]+	PC(18:2/18:3+O3)	Lipid	Glycerol ester	-	A	-	-	-	-
Hmyp008441	161000	195000	217000	17500	16600	13100	191000	15733.3	-3.60168	0.000428594	0.00190386	0.209956	positive	762.48	184.07	12.2	761.481	C39H72NO11P	[M+H]+	PE(16:0/18:3+O3)	Lipid	Glycerol ester	-	A	-	-	-	-
mws0917	2270000	2210000	2280000	10900000	9550000	11800000	2.25333e+06	10750000	2.2542	0.000202781	0.0010971	1.46701	Negative	329	314	6.3	330.061	C17H14O7	[M-H]-	3,7-Di-O-methylquercetin	Flavonoids	Flavonols	2068-02-02	A	C01265	ko00944//Flavone and flavonol biosynthesis	Biosynthesis of other secondary metabolites	Metabolism
Li512113	38900	32600	40900	3850	6560	9	37466.7	3473	-3.43135	0.000413563	0.00185663	0.0925937	Negative	451.1	391.04	2.9	452.076	C20H20O12	[M-H]-	maleoyl-caffeoylquinic acid	Phenolic acids	Phenolic acids	-	B	-	-	-	-
Li512115	1370000	1350000	1380000	1770	7040	7520	1.36667e+06	5443.33	-7.97196	1.15e-08	2.43e-06	0.590819	Negative	515.12	353.09	4.2	516.105	C25H24O12	[M-H]-	3,4-dicaffeoylquinic acid	Phenolic acids	Phenolic acids	-	A	-	-	-	-
Li512117	42100	30000	20700	847000	1410000	3690000	30933.3	1.98233e+06	6.00189	0.0881233	0.140332	0.613847	Positive	611.16	465.1	3.9	610.126	C27H30O16	[M+H]+	quercetin 3-O-rhanosylgalactoside	Flavonoids	Flavonols	-	A	-	-	-	-
Qingke_Rfmb087-1-1	29300	30500	32600	48100	39900	68400	30800	52133.3	0.759276	0.0666032	0.111093	0.0654495	Negative	311.22	211.14	6.5	312.208	C18H32O4	[M-H]-	13-Oxo-9-hydroxy-10-octadecenoic acid	Lipid	Free fatty acids	-	B	-	-	-	-
Qingke_Rfmb090-1-3	484000	523000	459000	773000	595000	1660000	488667	1.00933e+06	1.04648	0.189639	0.250086	0.288272	Negative	295.23	195.14	9	296.214	C18H32O3	[M-H]-	13-Hydroxy-9,11-octadecadienoic acid	Lipid	Free fatty acids	5204-88-6	A	-	-	-	-
Qingke_Rfmb091-1-1	490000	458000	446000	774000	568000	1590000	464667	977333	1.07265	0.176051	0.23736	0.289248	Negative	295.23	195.14	9	296.214	C18H32O3	[M-H]-	9-Hydroxy-10,12-octadecadienoic acid	Lipid	Free fatty acids	15514-85-9	A	-	-	-	-
Qingke_Rfmb257-der14-2	133000	74600	97100	37900	81100	21300	101567	46766.7	-1.11887	0.0901579	0.142925	0.102362	Negative	561.2	357.13	4.4	562.177	C28H34O12	[M-H]-	Pinoresinol-aceGlu	Lignans and Coumarins	Lignans	-	A	-	-	-	-
Qingke_Rfmb262-der01-3	74600	70700	60300	23800	71300	18500	68533.3	37866.7	-0.855877	0.151345	0.214547	0.0719248	Negative	579.21	417.16	4.2	580.186	C28H36O13	[M-H]-	Syringaresinol-Hex	Lignans and Coumarins	Lignans	-	B	-	-	-	-
Qingke_Rfmb318-1-2	26800000	25600000	27100000	12200000	16300000	9790000	26500000	1.27633e+07	-1.05399	0.00216031	0.00670331	1.83949	Positive	144.1	55.05	1.4	144.092	C7H14NO2+	[M]+	Proline betaine (ProBet)	Amino Acid And Its Derivatives	Amino Acid And Its Derivatives	1195-94-4	A	-	-	-	-
YC512111	3810000	3530000	3240000	6550000	5750000	7340000	3.52667e+06	6.54667e+06	0.892455	0.00345494	0.00978514	0.857513	Positive	163.12	146.1	1.9	162.106	C10H14N2	[M+H]+	Anabasine	Alkaloids	Alkaloids	-	A	C06180	ko01110//Biosynthesis of secondary metabolites;ko00960//Tropane, piperidine and pyridine alkaloid biosynthesis	Biosynthesis of other secondary metabolites;Global and overview maps	Metabolism
YC512112	16500000	16900000	16100000	36800000	14800000	36700000	16500000	2.94333e+07	0.834985	0.152013	0.214547	1.47222	Positive	325.18	163.12	0.8	324.15	C16H24O5N2	[M+H]+	Anabasine-Hex	Alkaloids	Alkaloids	-	A	-	-	-	-
YC512114	22500	21800	27500	52300	29500	28500	23933.3	36766.7	0.619377	0.182926	0.245063	0.0449874	Positive	189.1	144.08	3.7	188.086	C11H12N2O	[M+H]+	Myosmine-Ace	Alkaloids	Alkaloids	-	A	-	-	-	-
YC512115	17400000	17400000	17000000	39700000	16100000	39700000	1.72667e+07	3.18333e+07	0.882549	0.137761	0.199093	1.58313	Positive	325.18	163.13	0.8	324.132	C19H20N2O3	[M+H]+	Nicotine-Hex	Alkaloids	Alkaloids	-	A	-	-	-	-
YC512116	1830000	1770000	1830000	1990000	1800000	1290000	1810000	1.69333e+06	-0.0961237	0.608033	0.663023	0.0912615	Positive	193.1	80.05	2	192.08	C10H12N2O2	[M+H]+	Trans-3′-OH-cotinine	Alkaloids	Alkaloids	-	A	-	-	-	-
YC512118	2010000	4910000	4710000	499000	1030000	1560000	3.87667e+06	1.02967e+06	-1.91264	0.0444157	0.0804756	0.77038	Positive	282.28	247.24	11.2	281.249	C18H35NO	[M+H]+	Octadecenoic amide	Others	Others	-	A	-	-	-	-
YC512119	75100000	83900000	83100000	47800000	21100000	34300000	80700000	34400000	-1.23016	0.00485354	0.0130458	3.3522	Positive	318.3	256.26	6.3	317.266	C18H39NO3	[M+H]+	Phytosphingosine	Others	Others	-	A	C12144	ko01100//Metabolic pathways;ko00600//Sphingolipid metabolism	Global and overview maps;Lipid metabolism	Metabolism
mws0001	2270000	2680000	3190000	900000	635000	1330000	2.71333e+06	955000	-1.50649	0.00626188	0.0156362	0.647975	Positive	133.05	74	0.7	132.046	C4H8N2O3	[M+H]+	L-Asparagine Anhydrous	Amino Acid And Its Derivatives	Amino Acid And Its Derivatives	70-47-3	A	C00152	ko01100//Metabolic pathways;ko01110//Biosynthesis of secondary metabolites;ko01230//Biosynthesis of amino acids;ko00970//Aminoacyl-tRNA biosynthesis;ko00250//Alanine, aspartate and glutamate metabolism;ko00460//Cyanoamino acid metabolism	Amino acid metabolism;Global and overview maps;Metabolism of other amino acids;Translation	Genetic Information Processing;Metabolism
mws0005	17300000	17900000	19400000	10600000	17000000	6380000	18200000	1.13267e+07	-0.684215	0.0945111	0.148266	1.1362	Positive	161.1	144	2.7	160.091	C10H12N2	[M+H]+	Tryptamine	Alkaloids	Plumerane	61-54-1	A	C00398	ko01100//Metabolic pathways;ko01110//Biosynthesis of secondary metabolites;ko00380//Tryptophan metabolism;ko00901//Indole alkaloid biosynthesis	Amino acid metabolism;Biosynthesis of other secondary metabolites;Global and overview maps	Metabolism
mws0011	6360000	6390000	5830000	1630000	1940000	1900000	6.19333e+06	1.82333e+06	-1.76414	2.94e-05	0.00026932	1.05629	Negative	371.1	209	2.8	372.122	C17H24O9	[M-H]-	Syringin	Phenolic acids	Phenolic acids	118-34-3	B	C01533	ko00940//Phenylpropanoid biosynthesis	Biosynthesis of other secondary metabolites	Metabolism
mws0018	11300000	10400000	9970000	9620000	10300000	9090000	1.05567e+07	9670000	-0.126567	0.16684	0.228145	0.384673	Positive	203	83	0.6	202.197	C10H26N4	[M+H]+	Spermine	Alkaloids	Phenolamine	71-44-3	B	C00750	ko01100//Metabolic pathways;ko00330//Arginine and proline metabolism;ko00410//beta-Alanine metabolism;ko00480//Glutathione metabolism	Amino acid metabolism;Global and overview maps;Metabolism of other amino acids	Metabolism
mws0028	79800	73300	72500	69600	78500	74100	75200	74066.7	-0.0219083	0.759415	0.804223	0.00679193	Negative	167	108	3.3	168.035	C8H8O4	[M-H]-	Vanillic acid	Phenolic acids	Phenolic acids	121-34-6	B	C06672	ko01120//Microbial metabolism in diverse environments	Global and overview maps	Metabolism
mws0036	104000	107000	109000	1020000	1820000	7050000	106667	3.29667e+06	4.94983	0.16686	0.228145	0.729922	Negative	609.19	301	4	610.16	C28H34O15	[M-H]-	Hesperidin	Flavonoids	Dihydro flavonoid	520-26-3	A	-	-	-	-
mws0043	1240000	544000	1610000	5870000	999000	1300000	1.13133e+06	2723000	1.26717	0.377905	0.438121	0.418171	Positive	403.13	373	7	402.113	C21H22O8	[M+H]+	Nobiletin	Flavonoids	Flavonoid	478-01-3	B	-	-	-	-
mws0047	9	9	9	70900	47100	1630000	9	582667	15.9824	0.328253	0.392416	0.271016	Positive	579.17	271.07	4.3	578.137	C27H30O14	[M+H]+	Rhoifolin	Flavonoids	Flavonoid	17306-46-6	A	C12627	ko00944//Flavone and flavonol biosynthesis	Biosynthesis of other secondary metabolites	Metabolism
mws0048	203000	208000	204000	30200	56300	17000	205000	34500	-2.57096	0.000126703	0.000753079	0.208049	Negative	431.11	311	3.6	432.088	C21H20O10	[M-H]-	Vitexin	Flavonoids	Flavonoid carbonoside	3681-93-4	B	C01460	ko00944//Flavone and flavonol biosynthesis;ko00941//Flavonoid biosynthesis	Biosynthesis of other secondary metabolites	Metabolism
mws0055	532000	255000	686000	5750000	1340000	1250000	491000	2780000	2.50129	0.199423	0.261194	0.591083	Positive	373.12	343	7.5	372.105	C20H20O7	[M+H]+	Tangeretin	Flavonoids	Flavonols	481-53-8	B	-	-	-	-
mws0059	104000	105000	102000	1020000	1890000	6720000	103667	3210000	4.95255	0.154629	0.216789	0.728153	Negative	609.1	301	3.7	610.126	C27H30O16	[M-H]-	Rutin	Flavonoids	Flavonols	153-18-4	B	C05625	ko01100//Metabolic pathways;ko01110//Biosynthesis of secondary metabolites;ko00944//Flavone and flavonol biosynthesis	Biosynthesis of other secondary metabolites;Global and overview maps	Metabolism
mws0061	9	9	9	50900	74100	180000	9	101667	13.4636	0.0627455	0.106769	0.143831	Negative	463.1	300	3.6	464.076	C21H20O12	[M-H]-	Hyperin	Flavonoids	Flavonols	482-36-0	B	-	-	-	-
mws0091	73100	70300	80400	646000	864000	10800000	74600	4.10333e+06	5.78148	0.295313	0.360179	0.733841	Negative	463.09	300.03	4	464.076	C21H20O12	[M-H]-	Isoquercitrin	Flavonoids	Flavonols	482-35-9	A	C05623	ko01100//Metabolic pathways;ko01110//Biosynthesis of secondary metabolites;ko00944//Flavone and flavonol biosynthesis	Biosynthesis of other secondary metabolites;Global and overview maps	Metabolism
mws0102	165000	159000	150000	264000	471000	365000	158000	366667	1.21454	0.0252967	0.0505934	0.216401	Negative	160.05	116	4.3	161.042	C9H7NO2	[M-H]-	Indole-5-carboxylic acid (98%)	Alkaloids	Plumerane	1670-81-1	B	-	-	-	-
mws0103	1800000	1660000	1700000	2280000	3540000	3470000	1720000	3.09667e+06	0.848308	0.0285693	0.0559914	0.553317	Positive	146.1	91	4.5	145.047	C9H7NO	[M+H]+	Indole-3-carboxaldehyde	Alkaloids	Plumerane	487-89-8	A	-	-	-	-
mws0119	8220000	7850000	8210000	4210000	4630000	4550000	8.09333e+06	4.46333e+06	-0.858612	3.35e-05	0.000287084	0.962131	Negative	227.2	227.2	10.8	228.19	C14H28O2	[M-H]-	Myristic Acid	Lipid	Free fatty acids	544-63-8	A	C06424	ko01100//Metabolic pathways;ko00061//Fatty acid biosynthesis	Global and overview maps;Lipid metabolism	Metabolism
mws0126	20100000	19900000	20600000	12300000	38800000	14100000	20200000	2.17333e+07	0.105554	0.866417	0.896147	0.200327	Positive	524.37	184.08	10	523.325	C26H54NO7P	[M+H]+	1-Stearoyl-sn-glycero-3-phosphocholine	Lipid	LPC	19420-57-6	A	-	-	-	-
mws0133	8320000	8080000	8150000	5270000	3940000	7080000	8.18333e+06	5430000	-0.591736	0.0392972	0.0724166	0.767751	Positive	123.1	79.9	1.5	122.043	C6H6N2O	[M+H]+	Nicotinamide	Others	vitamin	98-92-0	A	C00153	ko01100//Metabolic pathways;ko00760//Nicotinate and nicotinamide metabolism	Global and overview maps;Metabolism of cofactors and vitamins	Metabolism
mws0146	19700000	20300000	20000000	2920000	3750000	1840000	20000000	2.83667e+06	-2.81773	7.74e-06	0.000132696	2.09536	Positive	138.05	78	3.7	137.042	C7H7NO2	[M+H]+	Nicotinic Acid Methyl Ester（Methyl Nicotinate）	Alkaloids	Alkaloids	93-60-7	A	-	-	-	-
mws0147	530000	562000	470000	812000	653000	685000	520667	716667	0.460942	0.024251	0.0487329	0.208041	Negative	117.1	59	2.1	118.055	C5H10O3	[M-H]-	3-Hydroxy-3-methyl butyric acid	Organic acids	Organic acids	625-08-1	A	-	-	-	-
mws0154	219000	189000	177000	1190000	993000	666000	195000	949667	2.28395	0.00791695	0.0189827	0.422311	Negative	173.05	93	0.9	174.044	C7H10O5	[M-H]-	shikimic acid	Organic acids	Organic acids	138-59-0	B	C00493	ko01100//Metabolic pathways;ko01110//Biosynthesis of secondary metabolites;ko01130//Biosynthesis of antibiotics;ko01230//Biosynthesis of amino acids;ko00400//Phenylalanine, tyrosine and tryptophan biosynthesis	Amino acid metabolism;Global and overview maps	Metabolism
mws0175	3180000	3450000	3520000	9	9	9	3.38333e+06	9	-18.5201	5.25e-06	0.000116678	0.930244	Positive	493.14	331.08	2.7	493.112	C23H25O12	[M+H]+	Oenin chloride	Flavonoids	Anthocyanins	7228-78-6	B	-	-	-	-
mws0177	91200	79600	77600	41700	49400	92200	82800	61100	-0.438458	0.253169	0.316086	0.0553714	Negative	111.02	67	2.2	112.012	C5H4O3	[M-H]-	2–furanoic acid	Organic acids	Organic acids	88-14-2	B	-	-	-	-
mws0178	31400000	29900000	28300000	54100	209000	325000	2.98667e+07	196033	-7.25129	5.01e-06	0.000116678	2.75705	Negative	353.1	191.01	2.7	354.079	C16H18O9	[M-H]-	chlorogenic acid	Phenolic acids	Phenolic acids	327-97-9	A	C00852	ko01110//Biosynthesis of secondary metabolites;ko00940//Phenylpropanoid biosynthesis;ko00941//Flavonoid biosynthesis;ko00945//Stilbenoid, diarylheptanoid and gingerol biosynthesis	Biosynthesis of other secondary metabolites;Global and overview maps	Metabolism
mws0179	6220000	5990000	5980000	442000	1300000	86800	6.06333e+06	609600	-3.31418	0.000121396	0.000731846	1.17703	Negative	367	190.9	3.7	368.093	C17H20O9	[M-H]-	Chlorogenic acid methyl ester	Phenolic acids	Phenolic acids	29708-87-0	B	-	-	-	-
mws0183	193000	177000	164000	134000	196000	315000	178000	215000	0.272459	0.529171	0.586116	0.0563248	Negative	153.1	109	2.5	154.021	C7H6O4	[M-H]-	protocatechuic acid	Flavonoids	flavanols	99-50-3	B	C00230	ko01100//Metabolic pathways;ko01110//Biosynthesis of secondary metabolites;ko01120//Microbial metabolism in diverse environments;ko01130//Biosynthesis of antibiotics;ko00400//Phenylalanine, tyrosine and tryptophan biosynthesis;ko01220//Degradation of aromatic compounds	Amino acid metabolism;Global and overview maps	Metabolism
mws0192	727000	667000	660000	1780000	1270000	1570000	684667	1540000	1.16946	0.00461943	0.0126584	0.453633	Negative	117.03	73	1.3	118.021	C4H6O4	[M-H]-	Succinic acid	Organic acids	Organic acids	110-15-6	A	C00042	ko01100//Metabolic pathways;ko01110//Biosynthesis of secondary metabolites;ko01120//Microbial metabolism in diverse environments;ko01130//Biosynthesis of antibiotics;ko00360//Phenylalanine metabolism;ko00760//Nicotinate and nicotinamide metabolism;ko00250//Alanine, aspartate and glutamate metabolism;ko01200//Carbon metabolism;ko01220//Degradation of aromatic compounds;ko00350//Tyrosine metabolism…	Amino acid metabolism;Carbohydrate metabolism;Energy metabolism;Global and overview maps;Metabolism of cofactors and vitamins	Metabolism
mws0198	553000	639000	603000	1110000	524000	1410000	598333	1.01467e+06	0.761985	0.186394	0.247353	0.257111	Negative	179	71	0.8	180.053	C6H12O6	[M-H]-	D(+)-Glucose	Others	Alcohols and polyols	50-99-7	A	C00031	ko01100//Metabolic pathways;ko01110//Biosynthesis of secondary metabolites;ko01130//Biosynthesis of antibiotics;ko02010//ABC transporters;ko00052//Galactose metabolism;ko00500//Starch and sucrose metabolism;ko00520//Amino sugar and nucleotide sugar metabolism;ko00010//Glycolysis / Gluconeogenesis;ko00901//Indole alkaloid biosynthesis;ko00030//Pentose phosphate pathway;ko04931//Insulin resistance;…	Biosynthesis of other secondary metabolites;Carbohydrate metabolism;Endocrine and metabolic diseases;Global and overview maps;Membrane transport	Environmental Information Processing;Human Diseases;Metabolism
mws0206	29400	34400	33400	8540	8460	8250	32400	8416.67	-1.94467	9.67e-05	0.000622172	0.0780509	Negative	103.05	57.2	1.6	104.041	C4H8O3	[M-H]-	(S)-2-Hydroxybutanoicacid	Organic acids	Organic acids	3347-90-8	B	-	-	-	-
mws0208	213000	255000	229000	440000	362000	347000	232333	383000	0.721148	0.0085793	0.0201137	0.188415	Negative	145.06	101	2.6	146.049	C6H10O4	[M-H]-	Adipic Acid	Organic acids	Organic acids	124-04-9	B	C06104	ko01100//Metabolic pathways;ko01120//Microbial metabolism in diverse environments;ko01220//Degradation of aromatic compounds	Global and overview maps	Metabolism
mws0216	47100000	55300000	49100000	4470000	9050000	6210000	50500000	6.57667e+06	-2.94085	9.73e-05	0.000622172	3.3398	Positive	132.06	86	0.8	131.05	C5H9NO3	[M+H]+	trans-4-Hydroxy-L-proline	Amino Acid And Its Derivatives	Amino Acid And Its Derivatives	51-35-4	B	C01157	ko01100//Metabolic pathways;ko00330//Arginine and proline metabolism	Amino acid metabolism;Global and overview maps	Metabolism
mws0219	10200000	9980000	10400000	3710000	2560000	3950000	1.01933e+07	3.40667e+06	-1.58119	0.00010855	0.000663883	1.31437	Negative	132	88	0.7	133.03	C4H7NO4	[M-H]-	L-AsparticAcid	Amino Acid And Its Derivatives	Amino Acid And Its Derivatives	56-84-8	A	C00049	ko01100//Metabolic pathways;ko01110//Biosynthesis of secondary metabolites;ko01120//Microbial metabolism in diverse environments;ko01130//Biosynthesis of antibiotics;ko01230//Biosynthesis of amino acids;ko02010//ABC transporters;ko00970//Aminoacyl-tRNA biosynthesis;ko01210//2-Oxocarboxylic acid metabolism;ko00760//Nicotinate and nicotinamide metabolism;ko00250//Alanine, aspartate and glutamate me…	Amino acid metabolism;Biosynthesis of other secondary metabolites;Energy metabolism;Global and overview maps;Membrane transport;Metabolism of cofactors and vitamins;Metabolism of other amino acids;Translation	Environmental Information Processing;Genetic Information Processing;Metabolism
mws0227	2630000	2420000	2690000	152000	375000	266000	2580000	264333	-3.28694	2.42e-05	0.000237629	0.768777	Positive	132.1	86.2	1.2	131.085	C6H13NO2	[M+H]+	L-Leucine	Amino Acid And Its Derivatives	Amino Acid And Its Derivatives	61-90-5	B	C00123	ko01100//Metabolic pathways;ko01110//Biosynthesis of secondary metabolites;ko01230//Biosynthesis of amino acids;ko02010//ABC transporters;ko00970//Aminoacyl-tRNA biosynthesis;ko01210//2-Oxocarboxylic acid metabolism;ko00966//Glucosinolate biosynthesis;ko00280//Valine, leucine and isoleucine degradation;ko00290//Valine, leucine and isoleucine biosynthesis	Amino acid metabolism;Biosynthesis of other secondary metabolites;Global and overview maps;Membrane transport;Translation	Environmental Information Processing;Genetic Information Processing;Metabolism
mws0230	2280000	3390000	3880000	5430000	4010000	9170000	3.18333e+06	6.20333e+06	0.962505	0.133946	0.19599	0.730126	Positive	120	74	0.8	119.05	C4H9NO3	[M+H]+	L-(-)-Threonine	Amino Acid And Its Derivatives	Amino Acid And Its Derivatives	72-19-5	A	C00188	ko01100//Metabolic pathways;ko01110//Biosynthesis of secondary metabolites;ko01120//Microbial metabolism in diverse environments;ko01130//Biosynthesis of antibiotics;ko01230//Biosynthesis of amino acids;ko02010//ABC transporters;ko00970//Aminoacyl-tRNA biosynthesis;ko00260//Glycine, serine and threonine metabolism;ko00290//Valine, leucine and isoleucine biosynthesis;ko00261//Monobactam biosynthes…	Amino acid metabolism;Biosynthesis of other secondary metabolites;Global and overview maps;Membrane transport;Metabolism of cofactors and vitamins;Translation	Environmental Information Processing;Genetic Information Processing;Metabolism
mws0232	1120000	1090000	1110000	1250000	1200000	721000	1.10667e+06	1057000	-0.0662454	0.783278	0.822247	0.0442562	Positive	377	243	3.2	376.12	C17H20N4O6	[M+H]+	Riboflavin	Others	vitamin	83-88-5	A	C00255	ko01100//Metabolic pathways;ko01110//Biosynthesis of secondary metabolites;ko00740//Riboflavin metabolism	Global and overview maps;Metabolism of cofactors and vitamins	Metabolism
mws0241	11200000	10800000	11100000	1130000	2670000	649000	1.10333e+07	1483000	-2.89528	0.000104478	0.000648376	1.55786	Positive	209.1	146	2	208.075	C10H12N2O3	[M+H]+	L-KynurenineHydrate	Amino Acid And Its Derivatives	Amino Acid And Its Derivatives	2922-83-0	B	C00328	ko01100//Metabolic pathways;ko00380//Tryptophan metabolism	Amino acid metabolism;Global and overview maps	Metabolism
mws0242	173000	155000	175000	297000	268000	219000	167667	261333	0.640295	0.0166323	0.0361795	0.145985	Negative	173.1	111	3.8	174.078	C8H14O4	[M-H]-	SubericAcid	Organic acids	Organic acids	505-48-6	B	-	-	-	-
mws0248	9490000	9960000	6790000	2540000	4560000	2420000	8.74667e+06	3.17333e+06	-1.46273	0.00990676	0.0227209	1.14534	Negative	243.1	110	1.2	244.058	C9H12N2O6	[M-H]-	Uridine	Nucleotide and its derivates	Nucleotide and its derivates	58-96-8	A	C00299	ko01100//Metabolic pathways;ko00240//Pyrimidine metabolism	Global and overview maps;Nucleotide metabolism	Metabolism
mws0250	1890000	556000	2510000	23100	39600	26500	1652000	29733.3	-5.79599	0.0481232	0.0850751	0.582319	Positive	182.1	136.1	1.1	181.065	C9H11NO3	[M+H]+	L-(-)-Tyrosine	Amino Acid And Its Derivatives	Amino Acid And Its Derivatives	60-18-4	A	C00082	ko01100//Metabolic pathways;ko01110//Biosynthesis of secondary metabolites;ko01130//Biosynthesis of antibiotics;ko01230//Biosynthesis of amino acids;ko00970//Aminoacyl-tRNA biosynthesis;ko01210//2-Oxocarboxylic acid metabolism;ko00360//Phenylalanine metabolism;ko00400//Phenylalanine, tyrosine and tryptophan biosynthesis;ko00940//Phenylpropanoid biosynthesis;ko00966//Glucosinolate biosynthesis;ko0…	Amino acid metabolism;Biosynthesis of other secondary metabolites;Global and overview maps;Metabolism of cofactors and vitamins;Metabolism of other amino acids;Translation	Genetic Information Processing;Metabolism
mws0254	75800000	76200000	75900000	4820000	4630000	8290000	7.59667e+07	5.91333e+06	-3.68332	5.08e-07	3.55e-05	4.23703	Positive	156.1	110	0.7	155.061	C6H9N3O2	[M+H]+	L-Histidine	Amino Acid And Its Derivatives	Amino Acid And Its Derivatives	71-00-1	A	C00135	ko01100//Metabolic pathways;ko01110//Biosynthesis of secondary metabolites;ko01230//Biosynthesis of amino acids;ko02010//ABC transporters;ko00970//Aminoacyl-tRNA biosynthesis;ko00410//beta-Alanine metabolism;ko00340//Histidine metabolism	Amino acid metabolism;Global and overview maps;Membrane transport;Metabolism of other amino acids;Translation	Environmental Information Processing;Genetic Information Processing;Metabolism
mws0255	1510000	1360000	1580000	1180000	1400000	1230000	1.48333e+06	1270000	-0.224014	0.0834415	0.134913	0.202188	Positive	112	95	0.8	111.038	C4H5N3O	[M+H]+	Cytosine	Nucleotide and its derivates	Nucleotide and its derivates	71-30-7	B	C00380	ko01100//Metabolic pathways;ko00240//Pyrimidine metabolism	Global and overview maps;Nucleotide metabolism	Metabolism
mws0256	30600000	29900000	30900000	7670000	18700000	10700000	3.04667e+07	1.23567e+07	-1.30194	0.00539058	0.0140421	2.08331	Positive	118.1	72.1	0.8	117.07	C5H11NO2	[M+H]+	L-Valine	Amino Acid And Its Derivatives	Amino Acid And Its Derivatives	72-18-4	B	C00183	ko01100//Metabolic pathways;ko01110//Biosynthesis of secondary metabolites;ko01130//Biosynthesis of antibiotics;ko01230//Biosynthesis of amino acids;ko02010//ABC transporters;ko00970//Aminoacyl-tRNA biosynthesis;ko01210//2-Oxocarboxylic acid metabolism;ko00770//Pantothenate and CoA biosynthesis;ko00966//Glucosinolate biosynthesis;ko00460//Cyanoamino acid metabolism;ko00280//Valine, leucine and is…	Amino acid metabolism;Biosynthesis of other secondary metabolites;Global and overview maps;Membrane transport;Metabolism of cofactors and vitamins;Metabolism of other amino acids;Translation	Environmental Information Processing;Genetic Information Processing;Metabolism
mws0258	2860000	2630000	2890000	168000	405000	304000	2.79333e+06	292333	-3.2563	1.99e-05	0.000237612	0.799133	Positive	132	86	1.2	131.085	C6H13NO2	[M+H]+	L-Isoleucine	Amino Acid And Its Derivatives	Amino Acid And Its Derivatives	73-32-5	A	C00407	ko01100//Metabolic pathways;ko01110//Biosynthesis of secondary metabolites;ko01130//Biosynthesis of antibiotics;ko01230//Biosynthesis of amino acids;ko02010//ABC transporters;ko00970//Aminoacyl-tRNA biosynthesis;ko01210//2-Oxocarboxylic acid metabolism;ko00960//Tropane, piperidine and pyridine alkaloid biosynthesis;ko00966//Glucosinolate biosynthesis;ko00460//Cyanoamino acid metabolism;ko00280//V…	Amino acid metabolism;Biosynthesis of other secondary metabolites;Global and overview maps;Membrane transport;Metabolism of other amino acids;Translation	Environmental Information Processing;Genetic Information Processing;Metabolism
mws0264	3190000	3100000	3300000	8270000	3570000	14800000	3.19667e+06	8880000	1.47399	0.155898	0.217601	0.978295	Negative	341	119	0.7	342.096	C12H22O11	[M-H]-	D-(+)-TrehaloseAnhydrous	Others	Alcohols and polyols	99-20-7	A	-	-	-	-
mws0274	31100	35400	32900	38200	88500	27700	33133.3	51466.7	0.635355	0.384793	0.443669	0.0458386	Negative	165	103	3.9	166.055	C9H10O3	[M-H]-	phenyllactate (PLA)	Organic acids	Organic acids	828-01-3	B	-	-	-	-
mws0275	7490000	7500000	7470000	12800000	10600000	13600000	7.48667e+06	1.23333e+07	0.720167	0.00567901	0.0146131	1.0782	Negative	133	71	1	134.015	C4H6O5	[M-H]-	L(-)-Malic acid	Organic acids	Organic acids	636-61-3	A	C00497	ko00650//Butanoate metabolism	Carbohydrate metabolism	Metabolism
mws0277	13100000	13200000	11500000	8470000	11300000	14500000	12600000	1.14233e+07	-0.14144	0.554578	0.612649	0.299334	Negative	191	85	1.1	192.053	C7H12O6	[M-H]-	kinic acid	Organic acids	Organic acids	77-95-2	A	C00296	ko00400//Phenylalanine, tyrosine and tryptophan biosynthesis	Amino acid metabolism	Metabolism
mws0281	33100000	32700000	33700000	20800000	16600000	53100000	3.31667e+07	3.01667e+07	-0.136779	0.80763	0.843614	0.309335	Negative	191	111	0.8	192.018	C6H8O7	[M-H]-	Citric Acid	Organic acids	Organic acids	77-92-9	A	C00158	ko01100//Metabolic pathways;ko01110//Biosynthesis of secondary metabolites;ko01120//Microbial metabolism in diverse environments;ko01130//Biosynthesis of antibiotics;ko01230//Biosynthesis of amino acids;ko01210//2-Oxocarboxylic acid metabolism;ko00250//Alanine, aspartate and glutamate metabolism;ko01200//Carbon metabolism;ko00630//Glyoxylate and dicarboxylate metabolism;ko00020//Citrate cycle (TC…	Amino acid metabolism;Carbohydrate metabolism;Global and overview maps	Metabolism
mws0282	2590000	2700000	2710000	1020000	2920000	1390000	2.66667e+06	1.77667e+06	-0.585864	0.201462	0.261591	0.368609	Negative	203	116	2.5	204.08	C11H12N2O2	[M-H]-	L-Tryptophan	Amino Acid And Its Derivatives	Amino Acid And Its Derivatives	73-22-3	A	C00078	ko01100//Metabolic pathways;ko01110//Biosynthesis of secondary metabolites;ko01130//Biosynthesis of antibiotics;ko01230//Biosynthesis of amino acids;ko00970//Aminoacyl-tRNA biosynthesis;ko01210//2-Oxocarboxylic acid metabolism;ko00400//Phenylalanine, tyrosine and tryptophan biosynthesis;ko00260//Glycine, serine and threonine metabolism;ko00966//Glucosinolate biosynthesis;ko00380//Tryptophan metab…	Amino acid metabolism;Biosynthesis of other secondary metabolites;Global and overview maps;Translation	Genetic Information Processing;Metabolism
mws0289	1400000	1380000	1400000	1510000	2390000	1020000	1.39333e+06	1640000	0.235155	0.5716	0.626533	0.137656	Negative	478.1	281.3	9	479.268	C23H46NO7P	[M-H]-	LysoPE 18:1	Lipid	LPE	89576-29-4	A	-	-	-	-
mws0328	391000	378000	404000	51800	90900	57800	391000	66833.3	-2.54853	2.24e-05	0.000237629	0.287619	Negative	181	135	2.5	182.049	C9H10O4	[M-H]-	DL-P-hydroxyphenyllactic acid	Organic acids	Organic acids	6482-9-80	B	C03672	ko01110//Biosynthesis of secondary metabolites;ko00350//Tyrosine metabolism;ko00130//Ubiquinone and other terpenoid-quinone biosynthesis	Amino acid metabolism;Global and overview maps;Metabolism of cofactors and vitamins	Metabolism
mws0341	488000	489000	421000	395000	496000	512000	466000	467667	0.00515065	0.97093	0.977881	0.00360779	Negative	131.08	85	3.5	132.07	C6H12O3	[M-H]-	(S)-(-)-2-HYDROXYISOCAPROIC ACID	Organic acids	Organic acids	13748-90-8	B	-	-	-	-
mws0344	4450000	4480000	4930000	2810000	1770000	2900000	4620000	2.49333e+06	-0.889817	0.00572378	0.014639	0.71585	Negative	165.05	75	0.9	166.038	C5H10O6	[M-H]-	D-Xylonic acid lithium salt	Organic acids	Organic acids	526-91-0	B	-	-	-	-
mws0366	31700000	31000000	30600000	23300000	18700000	39400000	31100000	2.71333e+07	-0.196848	0.562141	0.61777	0.551662	Negative	277.22	277.22	10.8	278.205	C18H30O2	[M-H]-	γ-Linolenic Acid	Lipid	Free fatty acids	506-26-3	A	-	-	-	-
mws0367	41800	39800	41200	30500	25400	52900	40933.3	36266.7	-0.174632	0.610851	0.664379	0.0177429	Negative	277.1	241.2	10.6	278.205	C18H30O2	[M-H]-	α-Linolenic Acid	Lipid	Free fatty acids	463-40-1	A	C06427	ko01100//Metabolic pathways;ko01110//Biosynthesis of secondary metabolites;ko01040//Biosynthesis of unsaturated fatty acids;ko00592//alpha-Linolenic acid metabolism	Global and overview maps;Lipid metabolism	Metabolism
mws0376	6730000	6560000	6250000	19200000	11800000	19100000	6.51333e+06	16700000	1.35838	0.014252	0.031822	1.52962	Negative	115	71	1.1	116.006	C4H4O4	[M-H]-	Fumaric acid	Organic acids	Organic acids	110-17-8	B	C00122	ko01100//Metabolic pathways;ko01110//Biosynthesis of secondary metabolites;ko01120//Microbial metabolism in diverse environments;ko01130//Biosynthesis of antibiotics;ko00360//Phenylalanine metabolism;ko00760//Nicotinate and nicotinamide metabolism;ko00250//Alanine, aspartate and glutamate metabolism;ko01200//Carbon metabolism;ko01220//Degradation of aromatic compounds;ko00220//Arginine biosynthes…	Amino acid metabolism;Carbohydrate metabolism;Energy metabolism;Global and overview maps;Metabolism of cofactors and vitamins	Metabolism
mws0380	1680000	1550000	1580000	4430000	1940000	7930000	1.60333e+06	4.76667e+06	1.57191	0.142823	0.205704	0.73839	Negative	341.11	101.03	0.8	342.096	C12H22O11	[M-H]-	Lactose	Others	Alcohols and polyols	63-42-3	A	C00243	ko01100//Metabolic pathways;ko02010//ABC transporters;ko00052//Galactose metabolism	Carbohydrate metabolism;Global and overview maps;Membrane transport	Environmental Information Processing;Metabolism
mws0396	597000	599000	1260000	344000	664000	493000	818667	500333	-0.710387	0.254124	0.316343	0.21023	Negative	281.25	281.25	12.1	282.234	C18H34O2	[M-H]-	Elaidic Acid	Lipid	Free fatty acids	112-79-8	A	-	-	-	-
mws0458	1460000	1480000	1420000	916000	984000	622000	1.45333e+06	840667	-0.78976	0.00551661	0.0142823	0.384353	Negative	151.05	136	4	152.041	C8H8O3	[M-H]-	Vanillin	Phenolic acids	Phenolic acids	121-33-5	B	C00755	ko01100//Metabolic pathways;ko01110//Biosynthesis of secondary metabolites;ko01120//Microbial metabolism in diverse environments;ko00360//Phenylalanine metabolism	Amino acid metabolism;Global and overview maps	Metabolism
mws0467	120000	111000	112000	45200	80800	40500	114333	55500	-1.04269	0.0107183	0.0244494	0.117278	Negative	165.06	119	3.8	166.055	C9H10O3	[M-H]-	3-(4-Hydroxyphenyl)-propionic acid	Phenolic acids	Phenolic acids	501-97-3	B	-	-	-	-
mws0470	736000	785000	776000	1300000	1260000	723000	765667	1.09433e+06	0.515264	0.153034	0.215268	0.235172	Negative	117.02	73	1.3	118.021	C4H6O4	[M-H]-	Methylmalonic acid	Organic acids	Organic acids	516-05-2	A	C02170	ko00240//Pyrimidine metabolism;ko00280//Valine, leucine and isoleucine degradation;ko00640//Propanoate metabolism	Amino acid metabolism;Carbohydrate metabolism;Nucleotide metabolism	Metabolism
mws0473	2350000	2270000	2340000	3200000	6200000	2610000	2320000	4.00333e+06	0.787077	0.204555	0.263983	0.513515	Negative	131.04	87	2.1	132.035	C5H8O4	[M-H]-	2-Methylsuccinic acid	Organic acids	Organic acids	498-21-5	B	-	-	-	-
mws0491	6430000	6030000	6270000	5540000	6040000	3330000	6.24333e+06	4970000	-0.329071	0.204432	0.263983	0.445383	Positive	122.1	105	2.4	121.082	C8H11N	[M+H]+	Phenethylamine	Others	Others	64-04-0	A	C05332	ko00360//Phenylalanine metabolism	Amino acid metabolism	Metabolism
mws0497	29600	33900	27400	32000	72500	23700	30300	42733.3	0.496044	0.459165	0.515339	0.0351275	Negative	165.06	119.1	3.9	166.055	C9H10O3	[M-H]-	L-(-)-3-Phenyllactic acid	Organic acids	Organic acids	20312-36-1	B	C05607	ko00360//Phenylalanine metabolism;ko00960//Tropane, piperidine and pyridine alkaloid biosynthesis	Amino acid metabolism;Biosynthesis of other secondary metabolites	Metabolism
mws0567	3280000	3050000	3330000	301000	554000	378000	3220000	411000	-2.96985	1.62e-05	0.000213732	0.847098	Positive	146.09	87	0.8	145.076	C5H11N3O2	[M+H]+	4-Guanidinobutyric acid	Organic acids	Organic acids	463-00-3	A	C01035	ko01100//Metabolic pathways;ko00330//Arginine and proline metabolism	Amino acid metabolism;Global and overview maps	Metabolism
mws0574	41200	45400	43500	10500	6490	13300	43366.7	10096.7	-2.10271	0.000137255	0.000793447	0.0919185	Negative	103.05	57	1.6	104.041	C4H8O3	[M-H]-	α-Hydroxyisobutyric acid	Organic acids	Organic acids	594-61-6	B	-	-	-	-
mws0628	2550000	2410000	2430000	1900000	1580000	1820000	2.46333e+06	1.76667e+06	-0.479582	0.00273686	0.0080766	0.414675	Negative	121.04	92	3.7	122.032	C7H6O2	[M-H]-	4-Hydroxybenzaldehyde	Phenolic acids	Phenolic acids	123-08-0	B	C00633	ko01100//Metabolic pathways;ko01120//Microbial metabolism in diverse environments	Global and overview maps	Metabolism
mws0636	76000	80300	79200	60500	76200	43800	78500	60166.7	-0.383728	0.124168	0.184504	0.0571016	Positive	313.4	166	3.5	312.132	C18H20N2O3	[M+H]+	Phe-Phe	Amino Acid And Its Derivatives	Amino Acid And Its Derivatives	2577-40-4	B	-	-	-	-
mws0655	7670	10600	4140	23200	3250	32100	7470	19516.7	1.38553	0.239793	0.302068	0.0416636	Negative	246	96.9	2.2	247.014	C8H10NO6P	[M-H]-	Pyridoxal 5'-phosphate	Others	vitamin	54-47-7	B	C00018	ko01100//Metabolic pathways;ko00730//Thiamine metabolism;ko00750//Vitamin B6 metabolism	Global and overview maps;Metabolism of cofactors and vitamins	Metabolism
mws0668	8350000	8140000	8030000	2180000	2130000	1960000	8.17333e+06	2090000	-1.96742	7.67e-07	3.55e-05	1.24904	Negative	283	151	1.8	284.063	C10H12N4O6	[M-H]-	Xanthosine	Nucleotide and its derivates	Nucleotide and its derivates	146-80-5	B	C01762	ko01100//Metabolic pathways;ko01110//Biosynthesis of secondary metabolites;ko00230//Purine metabolism;ko00232//Caffeine metabolism	Biosynthesis of other secondary metabolites;Global and overview maps;Nucleotide metabolism	Metabolism
mws0671	2330000	3300000	3730000	4600000	3400000	8090000	3120000	5.36333e+06	0.781584	0.200782	0.261512	0.593531	Positive	120.1	74.1	0.8	119.05	C4H9NO3	[M+H]+	L-Homoserine	Organic acids	Organic acids	672-15-1	B	C00263	ko01100//Metabolic pathways;ko01110//Biosynthesis of secondary metabolites;ko01120//Microbial metabolism in diverse environments;ko01130//Biosynthesis of antibiotics;ko01230//Biosynthesis of amino acids;ko00260//Glycine, serine and threonine metabolism;ko00270//Cysteine and methionine metabolism;ko00920//Sulfur metabolism;ko00300//Lysine biosynthesis	Amino acid metabolism;Energy metabolism;Global and overview maps	Metabolism
mws0675	642000	624000	760000	647000	1230000	1000000	675333	959000	0.505931	0.179999	0.241909	0.216594	Positive	335.1	123	0.8	334.041	C11H15N2O8P	[M+H]+	β-Nicotinamide mononucleotide	Nucleotide and its derivates	Nucleotide and its derivates	1094-61-7	B	C00455	ko01100//Metabolic pathways;ko00760//Nicotinate and nicotinamide metabolism	Global and overview maps;Metabolism of cofactors and vitamins	Metabolism
mws0677	1670000	1620000	1630000	519000	992000	622000	1640000	711000	-1.20577	0.00300398	0.00874262	0.476056	Positive	219	160	3.2	218.095	C12H14N2O2	[M+H]+	N-Acetyl-5-hydroxytryptamine	Alkaloids	Alkaloids	1210-83-9	B	C00978	ko01100//Metabolic pathways;ko00380//Tryptophan metabolism	Amino acid metabolism;Global and overview maps	Metabolism
mws0688	3350000	3100000	3350000	1990000	3220000	1720000	3.26667e+06	2310000	-0.499926	0.111018	0.169131	0.416908	Positive	237.1	192	2	236.069	C11H12N2O4	[M+H]+	N'-Formylkynurenine	Amino Acid And Its Derivatives	Amino Acid And Its Derivatives	1022-31-7	B	-	-	-	-
mws0704	31000	29300	30900	32900	12800	65500	30400	37066.7	0.286051	0.686748	0.739306	0.019011	Negative	140	79	0.7	141.011	C2H8NO4P	[M-H]-	O-Phosphorylethanolamine	Others	Others	1071-23-4	B	C00346	ko01100//Metabolic pathways;ko00564//Glycerophospholipid metabolism;ko00600//Sphingolipid metabolism	Global and overview maps;Lipid metabolism	Metabolism
mws0715	789000	756000	767000	394000	415000	367000	770667	392000	-0.975253	2.37e-05	0.000237629	0.311094	Negative	263.1	145	3.2	264.098	C13H16N2O4	[M-H]-	Phenylacetyl-L-glutamine	Amino Acid And Its Derivatives	Amino Acid And Its Derivatives	28047-15-6	B	C04148	ko00360//Phenylalanine metabolism	Amino acid metabolism	Metabolism
mws0719	10500000	10100000	10300000	1070000	2480000	615000	10300000	1.38833e+06	-2.89122	9.99e-05	0.000629206	1.50509	Positive	209.1	146	1.9	208.075	C10H12N2O3	[M+H]+	Kinurenine	Organic acids	Organic acids	343-65-7	B	-	-	-	-
mws0736	1220000	1120000	1260000	731000	746000	603000	1200000	693333	-0.791413	0.00118965	0.00425453	0.355507	Positive	189.1	86	1.9	188.103	C8H16N2O3	[M+H]+	N-Glycyl-L-leucine	Amino Acid And Its Derivatives	Amino Acid And Its Derivatives	869-19-2	B	-	-	-	-
mws0749	1090000	1110000	1050000	1100000	1200000	1160000	1.08333e+06	1.15333e+06	0.0903323	0.108549	0.166573	0.114149	Negative	137.03	93	3	138.026	C7H6O3	[M-H]-	4-hydroxybenzoic acid	Phenolic acids	Phenolic acids	99-96-7	A	C00156	ko01100//Metabolic pathways;ko01110//Biosynthesis of secondary metabolites;ko01120//Microbial metabolism in diverse environments;ko00360//Phenylalanine metabolism;ko01220//Degradation of aromatic compounds;ko00130//Ubiquinone and other terpenoid-quinone biosynthesis;ko00790//Folate biosynthesis	Amino acid metabolism;Global and overview maps;Metabolism of cofactors and vitamins	Metabolism
mws0813	85000	82200	65900	5600	2590	2960	77700	3716.67	-4.38583	0.000253458	0.00130438	0.136999	Negative	128	82	1.2	129.036	C5H7NO3	[M-H]-	5-oxoproline	Amino Acid And Its Derivatives	Amino Acid And Its Derivatives	149-87-1	B	C01879	ko01100//Metabolic pathways;ko00480//Glutathione metabolism	Global and overview maps;Metabolism of other amino acids	Metabolism
mws0823	284000	273000	241000	380000	579000	293000	266000	417333	0.649774	0.151889	0.214547	0.160763	Negative	115	71	2	116.041	C5H8O3	[M-H]-	3-Methyl-2-Oxobutanoic acid	Organic acids	Organic acids	759-05-7	B	C00141	ko01100//Metabolic pathways;ko01110//Biosynthesis of secondary metabolites;ko01130//Biosynthesis of antibiotics;ko01230//Biosynthesis of amino acids;ko01210//2-Oxocarboxylic acid metabolism;ko00770//Pantothenate and CoA biosynthesis;ko00966//Glucosinolate biosynthesis;ko00280//Valine, leucine and isoleucine degradation;ko00290//Valine, leucine and isoleucine biosynthesis	Amino acid metabolism;Biosynthesis of other secondary metabolites;Global and overview maps;Metabolism of cofactors and vitamins	Metabolism
mws0847	14600000	14600000	14400000	1170000	1140000	1210000	1.45333e+07	1.17333e+06	-3.63068	4.44e-09	1.87e-06	1.85111	Positive	150	133	1	149.063	C6H7N5	[M+H]+	1-Methyladenine	Nucleotide and its derivates	Nucleotide and its derivates	5142-22-3	B	-	-	-	-
mws0851	7220000	10700000	8650000	6640000	6730000	8410000	8.85667e+06	7260000	-0.286794	0.241523	0.303342	0.477367	Negative	143.11	143.11	7	166.086	C8H15NaO2	[M-Na]-	Sodium Valproate	Organic acids	Organic acids	1069-66-5	B	-	-	-	-
mws0853	16900	26300	17200	40100	37300	36700	20133.3	38033.3	0.917678	0.00534644	0.0140136	0.0656688	Negative	209	179	3.8	210.078	C11H14O4	[M-H]-	Sinapyl alcohol	Phenolic acids	Phenolic acids	537-33-7	B	C02325	ko01100//Metabolic pathways;ko01110//Biosynthesis of secondary metabolites;ko00940//Phenylpropanoid biosynthesis	Biosynthesis of other secondary metabolites;Global and overview maps	Metabolism
mws0856	79800	82700	83400	526000	734000	9220000	81966.7	3.49333e+06	5.41342	0.299449	0.364043	0.672877	Negative	463	301	3.8	464.076	C21H20O12	[M-H]-	Spiraeoside	Flavonoids	Flavonols	20229-56-5	A	-	-	-	-
mws0866	1610000	1620000	1680000	382000	669000	387000	1.63667e+06	479333	-1.77166	0.000286489	0.0014058	0.540403	Negative	259	97	0.7	260.016	C6H13O9P	[M-H]-	D-Glucose 6-phosphate	Others	Alcohols and polyols	56-73-5	A	C00092	ko01100//Metabolic pathways;ko01130//Biosynthesis of antibiotics;ko00500//Starch and sucrose metabolism;ko00562//Inositol phosphate metabolism;ko04931//Insulin resistance	Carbohydrate metabolism;Endocrine and metabolic diseases;Global and overview maps	Human Diseases;Metabolism
mws0874	1300000	1530000	1630000	281000	426000	232000	1.48667e+06	313000	-2.24785	0.000497635	0.00214288	0.542767	Negative	346.1	210.9	0.8	347.047	C10H14N5O7P	[M-H]-	3'-Aenylic acid	Nucleotide And Its Derivates	Nucleotide and its derivates	84-21-9	B	C01367	ko00230//Purine metabolism	Nucleotide metabolism	Metabolism
mws0884	4240000	4170000	3990000	687000	669000	547000	4.13333e+06	634333	-2.70399	2.23e-06	5.88e-05	0.947072	Negative	328.1	134.2	1.8	329.038	C10H12N5O6P	[M-H]-	Cyclic AMP	Nucleotide And Its Derivates	Nucleotide and its derivates	60-92-4	B	C00575	ko00230//Purine metabolism	Nucleotide metabolism	Metabolism
mws0889	5100000	4950000	5180000	16800000	10700000	33800000	5.07667e+06	2.04333e+07	2.00897	0.0904291	0.142925	1.71237	Negative	135	75.01	0.9	136.029	C4H8O5	[M-H]-	threonate	Others	Alcohols and polyols	70753-61-6	A	C01620	ko00053//Ascorbate and aldarate metabolism	Carbohydrate metabolism	Metabolism
mws0890	43400	46600	45500	34200	33500	40500	45166.7	36066.7	-0.324592	0.0196547	0.0414715	0.0452927	Negative	104.03	74.02	0.8	105.036	C3H7NO3	[M-H]-	D-Serine	Amino Acid And Its Derivatives	Amino Acid And Its Derivatives	312-84-5	B	C00740	ko01100//Metabolic pathways;ko00260//Glycine, serine and threonine metabolism;ko01502//Vancomycin resistance	Amino acid metabolism;Drug resistance;Global and overview maps	Human Diseases;Metabolism
mws0906	435000	440000	416000	1350000	989000	1470000	430333	1.26967e+06	1.56092	0.00439663	0.0121266	0.450485	Negative	341	179	2.7	342.113	C16H22O8	[M-H]-	Coniferin	Phenolic acids	Phenolic acids	531-29-3	B	C00761	ko00940//Phenylpropanoid biosynthesis	Biosynthesis of other secondary metabolites	Metabolism
mws0914	2720	2220	2920	7890	3870	6430	2620	6063.33	1.21054	0.0447477	0.0806989	0.026797	Negative	271	151	5.5	272.058	C15H12O5	[M-H]-	Pinobanksin	Flavonoids	Dihydroflavonol	548-82-3	B	C09826	ko00941//Flavonoid biosynthesis	Biosynthesis of other secondary metabolites	Metabolism
Hmcp002316	82700	76400	70800	267000	244000	546000	76633.3	352333	2.2009	0.0469288	0.0835611	0.240824	positive	449.11	317.06	4.4	448.1	C21H20O11	[M+H]+	isorhamnetin-O-Pentoside	Flavonoids	Flavonols	-	B	-	-	-	-
mws0918	9	9	9	5950	1960	1730	9	3213.33	8.47993	0.079463	0.13048	0.0248041	Negative	283	268	7	284.058	C16H12O5	[M-H]-	Prunetin	Flavonoids	Isoflavones	552-59-0	B	C10521	ko00943//Isoflavonoid biosynthesis	Biosynthesis of other secondary metabolites	Metabolism
mws0923	24400000	24300000	23900000	20300000	21500000	20700000	24200000	2.08333e+07	-0.216113	0.000936985	0.00353043	0.916483	Positive	200.05	154.04	2.6	199.032	C9H10ClNO2	[M+H]+	L-2-chlorophenylalanine	Amino Acid And Its Derivatives	Amino Acid And Its Derivatives	103616-89-3	A	-	-	-	-
mws0924	1100000	890000	945000	363000	464000	196000	978333	341000	-1.52055	0.00314269	0.00896092	0.395339	Negative	145.06	101	2.6	146.049	C6H10O4	[M-H]-	2-Methylglutaric acid	Organic acids	Organic acids	617-62-9	B	-	-	-	-
mws0972	46700	68800	64700	98500	125000	47300	60066.7	90266.7	0.587629	0.273172	0.33543	0.0645953	Negative	131.08	85	2.6	132.07	C6H12O3	[M-H]-	5-hydroxyhexanoic acid	Organic acids	Organic acids	185956-02-9	B	-	-	-	-
mws0976	1190000	1230000	864000	335000	565000	323000	1.09467e+06	407667	-1.42503	0.00802842	0.0190537	0.403983	Negative	243	153	1.2	244.058	C9H12N2O6	[M-H]-	β-Pseudouridine	Nucleotide and its derivates	Nucleotide and its derivates	1445-07-4	B	C02067	ko00240//Pyrimidine metabolism	Nucleotide metabolism	Metabolism
mws0983	46400	36300	50300	31300	32500	37300	44333.3	33700	-0.395643	0.079928	0.130735	0.0454414	Positive	326.31	62.06	10.8	325.272	C20H39NO2	[M+H]+	N-Oleoylethanolamine	Others	Others	111-58-0	B	-	-	-	-
mws1015	1250000	1220000	1230000	1500000	1370000	1990000	1.23333e+06	1620000	0.393431	0.110172	0.168452	0.266608	Negative	339.1	177	2.7	340.065	C15H16O9	[M-H]-	Esculin (6,7-DihydroxyCoumarin-6-glucoside)	Lignans and Coumarins	Coumarins	531-75-9	A	-	-	-	-
mws1038	257000	215000	256000	155000	215000	100000	242667	156667	-0.631278	0.0751246	0.123838	0.129993	Negative	277.13	217.12	3.2	278.112	C11H22N2O4S	[M-H]-	（R)-Pantetheine	Others	Others	496-65-1	B	C00831	ko01130//Biosynthesis of antibiotics;ko00770//Pantothenate and CoA biosynthesis;ko00332//Carbapenem biosynthesis	Biosynthesis of other secondary metabolites;Global and overview maps;Metabolism of cofactors and vitamins	Metabolism
mws1048	688000	738000	601000	8240000	12700000	13100000	675667	1.13467e+07	4.06981	0.00237909	0.00722284	1.62494	Positive	449.1	286.8	2.7	448.082	C21H20O11	[M+H]+	Cyanidin 3-O-galactoside	Flavonoids	Anthocyanins	27661-36-5	B	-	-	-	-
mws1066	4610	7810	6850	46400	32700	24700	6423.33	34600	2.42938	0.0117076	0.0265625	0.080858	Negative	579.2	271	4	580.152	C27H32O14	[M-H]-	Narirutin	Flavonoids	Dihydro flavonoid	14259-46-2	B	-	-	-	-
mws1080	6340000	5950000	5400000	19500000	8380000	34800000	5.89667e+06	2.08933e+07	1.82507	0.121985	0.182544	1.63864	Negative	341.1	179	0.8	342.096	C12H22O11	[M-H]-	galactinol	Others	Alcohols and polyols	3687-64-7	A	C01235	ko00052//Galactose metabolism	Carbohydrate metabolism	Metabolism
mws1090	1600000	1620000	1680000	389000	647000	645000	1.63333e+06	560333	-1.54346	0.00027115	0.00136221	0.520166	Negative	259	97	0.8	260.016	C6H13O9P	[M-H]-	glucose-1-phosphate	Others	Alcohols and polyols	59-56-3	B	C00103	ko01100//Metabolic pathways;ko01110//Biosynthesis of secondary metabolites;ko01120//Microbial metabolism in diverse environments;ko01130//Biosynthesis of antibiotics;ko00052//Galactose metabolism;ko00500//Starch and sucrose metabolism;ko00520//Amino sugar and nucleotide sugar metabolism;ko00010//Glycolysis / Gluconeogenesis;ko00040//Pentose and glucuronate interconversions	Carbohydrate metabolism;Global and overview maps	Metabolism
mws1094	9	9	9	17400	13100	21600	9	17366.7	10.9141	0.00210758	0.00658815	0.0654229	Negative	287.06	259	4.6	288.053	C15H12O6	[M-H]-	Dihydrokaempferol	Flavonoids	Dihydroflavonol	480-20-6	B	C00974	ko01100//Metabolic pathways;ko01110//Biosynthesis of secondary metabolites;ko00941//Flavonoid biosynthesis	Biosynthesis of other secondary metabolites;Global and overview maps	Metabolism
mws1140	28300	26700	26300	571000	494000	691000	27100	585333	4.43289	0.000622655	0.00252654	0.374461	Negative	271.07	151	5.7	272.058	C15H12O5	[M-H]-	4,2',4',6'-Tetrahydroxychalcone	Flavonoids	Chalcone	73692-50-9	A	C06561	ko01100//Metabolic pathways;ko01110//Biosynthesis of secondary metabolites;ko00941//Flavonoid biosynthesis	Biosynthesis of other secondary metabolites;Global and overview maps	Metabolism
mws1189	121000	125000	107000	224000	152000	288000	117667	221333	0.911515	0.0591766	0.101514	0.145065	Negative	193.1	72.8	0.8	194.033	C6H10O7	[M-H]-	D-Galacturonic acid（GalA）	Organic acids	Organic acids	91510-62-2	A	C00333	ko01100//Metabolic pathways;ko02010//ABC transporters;ko00520//Amino sugar and nucleotide sugar metabolism;ko00053//Ascorbate and aldarate metabolism;ko00040//Pentose and glucuronate interconversions	Carbohydrate metabolism;Global and overview maps;Membrane transport	Environmental Information Processing;Metabolism
mws1200	8710	9530	7660	106000	44800	262000	8633.33	137600	3.99442	0.116854	0.175489	0.152941	Negative	177	145	5.5	178.055	C10H10O3	[M-H]-	trans-4-Hydroxycinnamic Acid Methyl Ester	Phenolic acids	Phenolic acids	19367-38-5	B	-	-	-	-
mws1329	79000	52000	53600	349000	504000	6210000	61533.3	2.35433e+06	5.25781	0.300206	0.364043	0.551262	Negative	463.09	300.7	4	464.076	C21H20O12	[M-H]-	gossypitrin	Flavonoids	Flavonols	491-50-9	A	-	-	-	-
mws1333	1650000	1830000	1680000	6040000	2220000	10800000	1720000	6.35333e+06	1.88511	0.135383	0.196329	0.899637	Negative	341.12	113	0.7	342.096	C12H22O11	[M-H]-	Melibiose	Others	Alcohols and polyols	585-99-9	A	C05402	ko02010//ABC transporters;ko00052//Galactose metabolism	Carbohydrate metabolism;Membrane transport	Environmental Information Processing;Metabolism
mws1336	6180000	6010000	6350000	2740000	3780000	1480000	6180000	2.66667e+06	-1.21257	0.00639739	0.0157877	0.91696	Positive	138.05	120	2.7	137.042	C7H7NO2	[M+H]+	4-aminobenzoic acid	Phenolic acids	Phenolic acids	150-13-0	B	C00568	ko01100//Metabolic pathways;ko01120//Microbial metabolism in diverse environments;ko00790//Folate biosynthesis	Global and overview maps;Metabolism of cofactors and vitamins	Metabolism
mws1337	5260000	5060000	4990000	2700000	3840000	2150000	5.10333e+06	2.89667e+06	-0.817046	0.0119071	0.0268706	0.716801	Positive	220.2	202.1	2.3	219.097	C9H17NO5	[M+H]+	D-PANTOTHENIC ACID	Others	vitamin	79-83-4	A	C00864	ko01100//Metabolic pathways;ko01110//Biosynthesis of secondary metabolites;ko00770//Pantothenate and CoA biosynthesis;ko00410//beta-Alanine metabolism	Global and overview maps;Metabolism of cofactors and vitamins;Metabolism of other amino acids	Metabolism
mws1350	96700	85600	83000	73700	214000	79000	88433.3	122233	0.466976	0.504102	0.561295	0.0554075	Negative	181.06	151	4.1	182.049	C9H10O4	[M-H]-	Syringic Aldehyde	Phenolic acids	Phenolic acids	134-96-3	B	-	-	-	-
mws1354	168000	169000	167000	32000	39900	31300	168000	34400	-2.28798	1.18e-06	4.54e-05	0.184988	Negative	193.06	133.8	4.1	194.049	C10H10O4	[M-H]-	trans-ferulic acid	Phenolic acids	Phenolic acids	537-98-4	A	C01494	ko01100//Metabolic pathways;ko01110//Biosynthesis of secondary metabolites;ko00940//Phenylpropanoid biosynthesis	Biosynthesis of other secondary metabolites;Global and overview maps	Metabolism
mws1371	7110000	6880000	6640000	12600000	11000000	9970000	6.87667e+06	11190000	0.702429	0.00515432	0.01368	1.01698	Positive	161	107.2	1.5	160.091	C10H12N2	[M+H]+	Anatabine	Alkaloids	Alkaloids	581-49-7	A	C10126	ko01110//Biosynthesis of secondary metabolites;ko00960//Tropane, piperidine and pyridine alkaloid biosynthesis	Biosynthesis of other secondary metabolites;Global and overview maps	Metabolism
mws1372	10000000	9910000	9770000	6190000	3080000	5000000	9.89333e+06	4.75667e+06	-1.05651	0.00482059	0.0130403	1.11775	Positive	147.1	105	1.9	146.077	C9H10N2	[M+H]+	Myosmine	Alkaloids	Alkaloids	532-12-7	A	-	-	-	-
mws1373	699000	739000	698000	4500000	8800000	13000000	712000	8.76667e+06	3.62208	0.0304296	0.0583695	1.33389	Positive	159.1	118	4.1	158.077	C10H10N2	[M+H]+	β-Nicotyrine	Alkaloids	Alkaloids	487-19-4	A	-	-	-	-
mws1375	1420000	1290000	1260000	115000	221000	79100	1.32333e+06	138367	-3.25761	5.33e-05	0.000394343	0.549805	Positive	304.15	185.09	0.8	303.125	C12H21N3O6	[M+H]+	Nicotianamine	Amino Acid And Its Derivatives	Amino Acid And Its Derivatives	34441-14-0	A	-	-	-	-
mws1377	994000	975000	1020000	4930000	3370000	5550000	996333	4.61667e+06	2.21215	0.00505286	0.0134956	0.93375	Positive	157.1	103	3.4	156.063	C10H8N2	[M+H]+	2,3'-Bipyridine	Alkaloids	Pyridine alkaloids	581-50-0	A	-	-	-	-
mws1379	7150000	6760000	7070000	571000	508000	476000	6.99333e+06	518333	-3.75403	7.58e-07	3.55e-05	1.28846	Positive	149.1	80	1.2	148.091	C9H12N2	[M+H]+	nornicotine	Alkaloids	Alkaloids	494-97-3	A	C06524	ko00960//Tropane, piperidine and pyridine alkaloid biosynthesis	Biosynthesis of other secondary metabolites	Metabolism
mws1383	114000	127000	122000	240000	100000	121000	121000	153667	0.344797	0.496801	0.55463	0.052902	Positive	243.1	145	4.5	242.071	C12H10N4O2	[M+H]+	lumichrome	Alkaloids	Alkaloids	1086-80-2	B	C01727	ko00740//Riboflavin metabolism	Metabolism of cofactors and vitamins	Metabolism
mws1417	284000	290000	279000	496000	845000	636000	284333	659000	1.2127	0.0209625	0.0440109	0.291937	Negative	160	116	4.4	161.042	C9H7NO2	[M-H]-	Indole-3-carboxylic acid	Alkaloids	Plumerane	771-50-6	B	-	-	-	-
mws1423	2360	2690	2580	198	211	303	2543.33	237.333	-3.42173	2.31e-05	0.000237629	0.0242562	Negative	213.1	122	6.3	214.09	C14H14O2	[M-H]-	Dihydropinosylvin	Others	Others	14531-52-3	B	-	-	-	-
mws1433	9460000	9260000	9600000	4940000	9160000	1730000	9440000	5.27667e+06	-0.83916	0.125368	0.185364	0.859502	Positive	314.1	145	4.9	313.117	C18H19NO4	[M+H]+	N-Feruloyltyramine	Alkaloids	Phenolamine	66648-43-9	A	-	-	-	-
mws1434	60400	53600	44600	17900	122000	30500	52866.7	56800	0.103533	0.91119	0.928798	0.00844599	Negative	431.11	311	3.7	432.088	C21H20O10	[M-H]-	Isovitexin	Flavonoids	Flavonoid carbonoside	29702-25-8;38953-85-4	B	C01714	ko00944//Flavone and flavonol biosynthesis	Biosynthesis of other secondary metabolites	Metabolism
mws1436	316000	306000	312000	1190000	1740000	837000	311333	1.25567e+06	2.01192	0.0228791	0.0464183	0.460677	Positive	287.3	97.2	10.3	286.262	C18H38O2	[M+H]+	1,18-Octadecanediol	Lipid	Free fatty acids	3155-43-9	B	-	-	-	-
mws1474	2550	834	2020	4760	2460	1360	1801.33	2860	0.66695	0.399128	0.456896	0.0105557	Positive	345.1	284	6.7	344.076	C18H16O7	[M+H]+	5,7-Dihydroxy-3',4',5'-trimethoxyflavone	Flavonoids	Flavonoid	18103-42-9	B	-	-	-	-
mws1478	15400000	14100000	15600000	19600000	18800000	21500000	1.50333e+07	1.99667e+07	0.409429	0.00603442	0.0152487	1.08812	Positive	163.12	130	1.2	162.106	C10H14N2	[M+H]+	Nicotine	Alkaloids	Alkaloids	1954-05-11	A	C00745	ko01100//Metabolic pathways;ko01110//Biosynthesis of secondary metabolites;ko00960//Tropane, piperidine and pyridine alkaloid biosynthesis	Biosynthesis of other secondary metabolites;Global and overview maps	Metabolism
mws1489	116000000	113000000	96200000	67900000	68800000	70200000	108400000	6.89667e+07	-0.652394	0.00312755	0.00896092	3.11076	Negative	283.26	283.26	11	284.248	C18H36O2	[M-H]-	Stearic Acid	Lipid	Free fatty acids	1957-04-11	A	C01530	ko00061//Fatty acid biosynthesis;ko01040//Biosynthesis of unsaturated fatty acids	Lipid metabolism	Metabolism
mws1515	2260000	2220000	2480000	4590000	4280000	2970000	2320000	3.94667e+06	0.76651	0.031857	0.0605571	0.59421	Positive	193.2	175	9	192.138	C13H20O	[M+H]+	α-ionone	Others	Others	127-41-3	B	-	-	-	-
mws1584	67300000	69900000	65800000	4240000	6770000	4180000	6.76667e+07	5.06333e+06	-3.74029	1.82e-06	5.49e-05	4.00424	Negative	515.12	191	3.1	516.105	C25H24O12	[M-H]-	Cynarin	Phenolic acids	Phenolic acids	30964-13-7	B	-	-	-	-
mws1587	56200000	52100000	56200000	3740000	9180000	6310000	5.48333e+07	6410000	-3.09666	2.03e-05	0.000237612	3.51614	Positive	132.1	86	1.4	131.085	C6H13NO2	[M+H]+	alpha-Aminocaproic acid	Amino Acid And Its Derivatives	Amino Acid And Its Derivatives	327-57-1	B	-	-	-	-
mws1608	17500	15400	17600	1240	2460	2010	16833.3	1903.33	-3.14472	4.87e-05	0.000373878	0.0616885	Negative	447.09	357.1	3.5	448.082	C21H20O11	[M-H]-	HoMoorientin	Flavonoids	Flavonoid carbonoside	4261-42-1	B	-	-	-	-
mws1712	23500000	22900000	23100000	4510000	8870000	3900000	2.31667e+07	5760000	-2.00791	0.000380985	0.00176676	2.09436	Positive	166.19	103.06	2.4	165.07	C9H11NO2	[M+H]+	D-(+)-Phenylalanine	Amino Acid And Its Derivatives	Amino Acid And Its Derivatives	673-06-3	B	C02265	ko00360//Phenylalanine metabolism	Amino acid metabolism	Metabolism
mws2108	64300000	62000000	61600000	115000	522000	358000	6.26333e+07	331667	-7.56105	2.07e-07	2.91e-05	3.99721	Negative	353.1	135.1	2.9	354.079	C16H18O9	[M-H]-	Cryptochlorogenic acid	Phenolic acids	Phenolic acids	905-99-7	A	-	-	-	-
mws2118	9350	10200	10300	314000	308000	3780000	9950	1.46733e+06	7.20428	0.276056	0.337669	0.448654	Negative	435.13	166.7	4.5	436.116	C21H24O10	[M-H]-	phloretin 2'-O-glucoside	Flavonoids	Isoflavones	60-81-1	A	-	-	-	-
mws2125	4540	8270	4610	47000	28300	76400	5806.67	50566.7	3.1224	0.0333756	0.0628772	0.0985929	Negative	166.97	78.7	1.1	205.931	C3H4KO6P	[M-K]-	phosphoenolpyruvic acid	Organic acids	Organic acids	4265-07-0	B	C00074	ko01100//Metabolic pathways;ko01110//Biosynthesis of secondary metabolites;ko01120//Microbial metabolism in diverse environments;ko01130//Biosynthesis of antibiotics;ko01230//Biosynthesis of amino acids;ko00400//Phenylalanine, tyrosine and tryptophan biosynthesis;ko01200//Carbon metabolism;ko00010//Glycolysis / Gluconeogenesis;ko00020//Citrate cycle (TCA cycle);ko00620//Pyruvate metabolism;ko0071…	Amino acid metabolism;Carbohydrate metabolism;Energy metabolism;Global and overview maps	Metabolism
mws2221	2470	3240	1760	1460	1820	2120	2490	1800	-0.468149	0.214407	0.275015	0.0102228	Negative	441.08	169.02	3.9	442.073	C22H18O10	[M-H]-	Catechin gallate	Flavonoids	flavanols	130405-40-2	B	-	-	-	-
mws2608	383000	230000	234000	90700	110000	130000	282333	110233	-1.35684	0.0289789	0.0563553	0.195164	Positive	222.1	98.06	1.3	221.077	C8H15NO6	[M+H]+	N-Acetyl-D-galactosamine	Others	Others	1811-31-0	B	C01132	ko00052//Galactose metabolism	Carbohydrate metabolism	Metabolism
mws2628	77100	70400	68500	115000	66700	44100	72000	75266.7	0.0640142	0.884313	0.909746	0.00713231	Positive	118.09	69.03	1.3	117.07	C5H11NO2	[M+H]+	N-methyl-4-aminobutyric acid	Organic acids	Organic acids	1119-48-8	B	-	-	-	-
mws4134	514000	619000	573000	82700	48000	58300	568667	63000	-3.17416	9.47e-05	0.000622172	0.358579	Negative	611.15	306.08	1.3	612.121	C20H32N6O12S2	[M-H]-	Oxidized Glutathione	Amino Acid And Its Derivatives	Amino Acid And Its Derivatives	121-24-4	A	C00127	ko00480//Glutathione metabolism	Metabolism of other amino acids	Metabolism
mws4170	604000	574000	626000	762000	1060000	803000	601333	875000	0.541118	0.0442488	0.0804756	0.241428	Negative	179.06	59.01	0.8	180.053	C6H12O6	[M-H]-	D-Glucose	Others	Alcohols and polyols	14431-43-7	A	C00031	ko01100//Metabolic pathways;ko01110//Biosynthesis of secondary metabolites;ko01130//Biosynthesis of antibiotics;ko02010//ABC transporters;ko00052//Galactose metabolism;ko00500//Starch and sucrose metabolism;ko00520//Amino sugar and nucleotide sugar metabolism;ko00010//Glycolysis / Gluconeogenesis;ko00901//Indole alkaloid biosynthesis;ko00030//Pentose phosphate pathway;ko04931//Insulin resistance;…	Biosynthesis of other secondary metabolites;Carbohydrate metabolism;Endocrine and metabolic diseases;Global and overview maps;Membrane transport	Environmental Information Processing;Human Diseases;Metabolism
mws4183	37000	33100	36600	67500	69300	1130000	35566.7	422267	3.56956	0.335892	0.399286	0.219342	Negative	433.08	255.03	4.7	434.068	C20H18O11	[M-H]-	Quercetin-3-O-α-L-arabinopyranoside (guaijaverin)	Flavonoids	Flavonols	22255-13-6	B	-	-	-	-
mws5035	1490000	1350000	1330000	876000	1460000	821000	1390000	1.05233e+06	-0.401493	0.184046	0.245783	0.231796	Positive	279.17	233.17	4	278.147	C15H22N2O3	[M+H]+	leucylphenylalanine	Amino Acid And Its Derivatives	Amino Acid And Its Derivatives	56217-82-4	B	-	-	-	-
mws5038	5740000	5000000	5560000	16400000	5930000	25100000	5.43333e+06	15810000	1.54093	0.134685	0.19599	1.34538	Negative	341.11	89.02	0.8	342.096	C12H22O11	[M-H]-	Isomaltulose	Others	Alcohols and polyols	13718-94-0	A	-	-	-	-
mws5039	4340000	4170000	4360000	6470000	7940000	10100000	4290000	8170000	0.929358	0.0213052	0.0442897	0.938058	Positive	341.09	179.04	2.8	340.065	C15H16O9	[M+H]+	Esculin Hydrate	Lignans and Coumarins	Coumarins	66778-17-4	A	-	-	-	-
mws5040	41900000	41300000	43600000	35500000	18100000	49600000	4.22667e+07	34400000	-0.297112	0.437753	0.49526	0.896818	Positive	365.11	203.05	0.9	364.078	C12H21O11Na	[M+H]+	Turanose	Others	Alcohols and polyols	547-25-1	B	-	-	-	-
mws5041	758000	720000	771000	489000	490000	416000	749667	465000	-0.689019	0.000594783	0.00243688	0.267644	Positive	189.12	86.1	1.9	188.103	C8H16N2O3	[M+H]+	glycylisoleucine	Amino Acid And Its Derivatives	Amino Acid And Its Derivatives	19461-38-2	B	-	-	-	-
mws5042	1070000	965000	1060000	486000	631000	380000	1.03167e+06	499000	-1.04787	0.00265177	0.0078806	0.361606	Positive	223.11	120.09	2.3	222.089	C11H14N2O3	[M+H]+	glycylphenylalanine	Amino Acid And Its Derivatives	Amino Acid And Its Derivatives	721-66-4	B	-	-	-	-
pmb0160	46600000	46600000	44300000	17500000	8990000	20500000	4.58333e+07	1.56633e+07	-1.54901	0.00103038	0.00374846	2.74785	Positive	353.3	261.1	7.5	352.237	C21H36O4	[M+H]+	MAG (18:3) isomer5	Lipid	Glycerol ester	-	A	-	-	-	-
pmb0296	121000	126000	178000	94800	39400	99200	141667	77800	-0.864658	0.0735654	0.122223	0.112295	Positive	357.2	265.4	8.8	356.265	C21H40O4	[M+H]+	MAG (18:1) isomer2	Lipid	Glycerol ester	-	B	-	-	-	-
pmb0374	1210000	1140000	1260000	720000	767000	994000	1.20333e+06	827000	-0.541077	0.0146828	0.0326112	0.293988	Positive	136.1	118.9	1.9	135.049	C5H5N5	[M+H]+	Aminopurine	Alkaloids	Alkaloids	-	A	-	-	-	-
pmb0378	537000	617000	615000	74900	168000	34200	589667	92366.7	-2.67446	0.00047272	0.00205658	0.35349	Positive	625.2	177.2	4.4	624.14	C28H32O16	[M+H]+	Luteolin O-feruloylhexoside	Flavonoids	Flavonoid	-	B	-	-	-	-
pmb0484	3820000	3780000	3800000	4210000	3700000	4420000	3800000	4110000	0.113139	0.221183	0.281142	0.214805	Positive	104.1	60.1	0.7	103.091	C5H13NO	[M+H]+	Choline	Alkaloids	Alkaloids	62-49-7	A	C00114	ko01100//Metabolic pathways;ko02010//ABC transporters;ko00260//Glycine, serine and threonine metabolism;ko00564//Glycerophospholipid metabolism	Amino acid metabolism;Global and overview maps;Lipid metabolism;Membrane transport	Environmental Information Processing;Metabolism
pmb0490	3010000	2820000	3030000	2090000	2640000	2600000	2.95333e+06	2.44333e+06	-0.273494	0.054398	0.095253	0.322203	Positive	235.1	146.8	2.3	234.123	C13H18N2O2	[M+H]+	N-p-Coumaroyl putrescine	Alkaloids	Phenolamine	-	A	C18326	ko00330//Arginine and proline metabolism	Amino acid metabolism	Metabolism
pmb0501	5570000	5300000	5650000	2370000	3410000	2530000	5.50667e+06	2770000	-0.991293	0.00129656	0.00452189	0.82406	Positive	131.1	114.1	0.6	130.111	C5H14N4	[M+H]+	Agmatine	Alkaloids	Phenolamine	306-60-5	B	C00179	ko01100//Metabolic pathways;ko00330//Arginine and proline metabolism	Amino acid metabolism;Global and overview maps	Metabolism
pmb0502	10600000	12500000	12300000	9	9	9	11800000	9	-20.3224	4.02e-05	0.000319708	1.73394	Positive	292.1	147.4	1.8	291.176	C16H25N3O2	[M+H]+	N-p-Coumaroyl spermidine	Alkaloids	Phenolamine	-	A	-	-	-	-
pmb0530	27300	31700	32400	162000	9320	167000	30466.7	112773	1.88812	0.187082	0.247488	0.113848	Positive	664.2	136.2	1.1	663.08	C21H27N7O14P2	[M+H]+	Nicotinic acid adenine dinucleotide	Nucleotide and its derivates	Nucleotide and its derivates	53-84-9	B	C00857	ko01100//Metabolic pathways;ko00760//Nicotinate and nicotinamide metabolism	Global and overview maps;Metabolism of cofactors and vitamins	Metabolism
pmb0608	5000	3160	2620	65000	63100	456000	3593.33	194700	5.75979	0.217374	0.277135	0.170823	Positive	549.1	463.13	5	548.094	C25H24O14	[M+H]+	Chrysoeriol O-malonylhexoside	Flavonoids	Flavonoid	-	B	-	-	-	-
pmb0618	1790000	1520000	1850000	1540000	3720000	9420000	1720000	4.89333e+06	1.50841	0.24848	0.311153	0.67999	Positive	627.1	447.1	3.3	626.155	C28H34O16	[M+H]+	8-C-hexosyl-hesperetin O-hexoside	Flavonoids	Flavonoid carbonoside	-	B	-	-	-	-
pmb0628	9	9	9	532000	507000	723000	9	587333	15.9939	0.00100024	0.00367046	0.38325	Positive	613.1	415.09	3.5	612.14	C27H32O16	[M+H]+	Eriodictiol C-hexosyl-O-hexoside	Flavonoids	Dihydro flavonoid	-	B	-	-	-	-
pmb0639	9	9	9	555000	386000	544000	9	495000	15.7471	0.000820105	0.00314622	0.351622	Positive	757.2	595.2	3	756.175	C33H40O20	[M+H]+	8-C-hexosyl-apigenin O-hexosyl-O-hexoside	Flavonoids	Flavonoid carbonoside	-	A	-	-	-	-
pmb0665	45400	32800	33200	279000	1020000	4610000	37133.3	1.96967e+06	5.72909	0.22197	0.281296	0.542098	Positive	611.2	465.1	3.7	610.126	C27H30O16	[M+H]+	Luteolin 8-C-hexosyl-O-hexoside	Flavonoids	Flavonoid	-	B	-	-	-	-
pmb0689	21900	36900	18700	1040000	1410000	1170000	25833.3	1.20667e+06	5.54565	0.000404876	0.00183718	0.54655	Positive	463.1	331.2	4.7	462.096	C22H22O11	[M+H]+	Chrysoeriol C-hexoside	Flavonoids	Flavonoid	-	B	-	-	-	-
pmb0713	9	9	9	9	9	9	9	9	0	1	1	0	Positive	655.2	331.2	3.5	654.149	C29H34O17	[M+H]+	Tricin 7-O-hexosyl-O-hexoside	Flavonoids	Flavonoid	-	B	-	-	-	-
pmb0767	343000	295000	310000	178000	212000	140000	316000	176667	-0.838895	0.00520387	0.0137252	0.183493	Positive	302.4	60.2	7.3	301.272	C18H39NO2	[M+H]+	D-erythro-Dihydrosphingosine	Lipid	Sphingolipids	-	B	-	-	-	-
pmb0801	5140000	5140000	5340000	1650000	2530000	1260000	5.20667e+06	1.81333e+06	-1.52172	0.000882615	0.00335553	0.92061	Positive	346	184.1	1.6	345.089	C14H19NO9	[M+H]+	4-Pyridoxic acid O-hexoside	Others	vitamin	-	B	-	-	-	-
pmb0854	9960000	9850000	10100000	6740000	15600000	6930000	9970000	9.75667e+06	-0.0312052	0.945324	0.957644	0.0374721	Positive	518.3	184.08	7.9	517.282	C26H48NO7P	[M+H]+	LysoPC 18:3	Lipid	LPC	-	A	-	-	-	-
pmb0855	1710000	1710000	1690000	1030000	2130000	1050000	1.70333e+06	1.40333e+06	-0.279503	0.455504	0.512593	0.168953	Positive	496.3	184.2	8.7	495.296	C24H50NO7P	[M+H]+	LysoPC 16:0	Lipid	LPC	17364-16-8	A	-	-	-	-
pmb0856	191000	119000	130000	149000	180000	170000	146667	166333	0.181536	0.461738	0.516853	0.0432883	Positive	480.5	339.2	8.8	479.268	C23H46NO7P	[M+H]+	LysoPE 18:1 (2n isomer)	Lipid	LPE	-	B	-	-	-	-
pmb0863	661000	669000	663000	161000	134000	157000	664333	150667	-2.14055	5.04e-07	3.55e-05	0.362922	Positive	492.3	184	7.3	491.268	C24H46NO7P	[M+H]+	LysoPC 16:2 (2n isomer)	Lipid	LPC	-	B	-	-	-	-
pmb0864	44100	49000	44100	25600	76900	23100	45733.3	41866.7	-0.127444	0.836931	0.867776	0.00987421	Positive	426.3	285.2	7.6	425.224	C19H40NO7P	[M+H]+	LysoPE 14:0	Lipid	LPE	-	B	-	-	-	-
pmb0865	1640000	1650000	1440000	464000	652000	621000	1.57667e+06	579000	-1.44524	0.000373441	0.00175102	0.501605	Positive	518.2	184.1	7.7	517.282	C26H48NO7P	[M+H]+	LysoPC 18:3 (2n isomer)	Lipid	LPC	-	A	-	-	-	-
pmb0874	557000	506000	632000	765000	1230000	699000	565000	898000	0.668465	0.123409	0.184024	0.245384	Positive	478.6	460.6	8.3	477.253	C23H44NO7P	[M+H]+	LysoPE 18:2 (2n isomer)	Lipid	LPE	-	A	-	-	-	-
pmb0876	14100000	16100000	12300000	8000000	17400000	7540000	1.41667e+07	10980000	-0.367622	0.401064	0.457429	0.583348	Positive	454.2	313.3	8.7	453.253	C21H44NO7P	[M+H]+	LysoPE 16:0	Lipid	LPE	53862-35-4	A	-	-	-	-
pmb0889	3100000	3150000	3210000	6240000	4830000	13000000	3.15333e+06	8.02333e+06	1.34732	0.125626	0.185364	0.933265	Positive	279.3	95.1	8.9	278.205	C18H30O2	[M+H]+	Punicic acid	Lipid	Free fatty acids	-	B	-	-	-	-
pmb0890	224000	161000	170000	234000	149000	419000	185000	267333	0.531114	0.372662	0.433233	0.0970624	Positive	355.1	263.3	10.4	354.251	C21H38O4	[M+H]+	MAG (18:2)	Lipid	Glycerol ester	-	B	-	-	-	-
pmb0896	14200000	14200000	14300000	900000	1840000	1680000	1.42333e+07	1.47333e+06	-3.27212	1.65e-06	5.34e-05	1.80729	Positive	265.1	177.5	2.4	264.132	C14H20N2O3	[M+H]+	N'-Feruloyl putrescine	Alkaloids	Phenolamine	-	A	-	-	-	-
pmb1096	1460000	1440000	1490000	491000	1130000	643000	1.46333e+06	754667	-0.955347	0.0214548	0.044382	0.397861	Positive	118	91	2.5	117.053	C8H7N	[M+H]+	Indole	Alkaloids	Plumerane	-	A	C00463	ko01100//Metabolic pathways;ko01110//Biosynthesis of secondary metabolites;ko00400//Phenylalanine, tyrosine and tryptophan biosynthesis;ko00380//Tryptophan metabolism;ko00402//Benzoxazinoid biosynthesis	Amino acid metabolism;Biosynthesis of other secondary metabolites;Global and overview maps	Metabolism
pmb1605	20800000	19000000	20200000	5630000	4730000	6930000	20000000	5.76333e+06	-1.79502	6.76e-05	0.000467919	1.9051	Positive	353.3	261.4	8.6	352.237	C21H36O4	[M+H]+	MAG (18:3) isomer3	Lipid	Glycerol ester	-	A	-	-	-	-
pmb1912	35800000	35100000	36000000	3680000	5380000	2030000	3.56333e+07	3.69667e+06	-3.26893	5.84e-06	0.000117389	2.85891	Positive	474.2	327	2.4	473.144	C20H23N7O7	[M+H]+	10-Formyl-THF	Alkaloids	Alkaloids	-	A	C00234	ko01100//Metabolic pathways;ko01120//Microbial metabolism in diverse environments;ko00970//Aminoacyl-tRNA biosynthesis;ko01200//Carbon metabolism;ko00670//One carbon pool by folate	Global and overview maps;Metabolism of cofactors and vitamins;Translation	Genetic Information Processing;Metabolism
pmb2211	4300000	4370000	4390000	2710000	3710000	3050000	4.35333e+06	3.15667e+06	-0.463719	0.0153627	0.0339427	0.522542	Positive	343.1	240.7	6.5	342.262	C19H38N2O3	[M+H]+	Cocamidopropyl betaine	Alkaloids	Alkaloids	-	A	-	-	-	-
pmb2221	14000000	13900000	14100000	8190000	11600000	6260000	14000000	8.68333e+06	-0.689106	0.0271942	0.0538777	1.08241	Positive	318.3	60.1	6.8	317.266	C18H39NO3	[M+H]+	4-Hydroxysphinganine	Lipid	Sphingolipids	-	A	C12144	ko01100//Metabolic pathways;ko00600//Sphingolipid metabolism	Global and overview maps;Lipid metabolism	Metabolism
pmb2319	1050000	1010000	1050000	433000	917000	379000	1.03667e+06	576333	-0.846977	0.0550477	0.0959923	0.306553	Positive	482.3	184.1	8.2	481.282	C23H48NO7P	[M+H]+	LysoPC 15:0	Lipid	LPC	-	A	-	-	-	-
pmb2325	25700000	25500000	25100000	5440000	3850000	6100000	2.54333e+07	5130000	-2.30969	7.97e-06	0.000132696	2.28007	Positive	353.1	261.8	8.3	352.237	C21H36O4	[M+H]+	MAG (18:3) isomer2	Lipid	Glycerol ester	-	A	-	-	-	-
pmb2363	166000	236000	130000	82900	26700	67500	177333	59033.3	-1.58686	0.0286591	0.0559914	0.161735	Positive	357.2	265.3	8.7	356.265	C21H40O4	[M+H]+	MAG (18:1) isomer1	Lipid	Glycerol ester	-	A	-	-	-	-
pmb2406	1610000	1600000	1620000	571000	1530000	591000	1610000	897333	-0.843345	0.087437	0.139767	0.367765	Positive	510.1	184.4	9.3	509.311	C25H52NO7P	[M+H]+	LysoPC 17:0	Lipid	LPC	-	A	-	-	-	-
pmb2444	593000	598000	647000	415000	249000	1240000	612667	634667	0.0508967	0.946298	0.957644	0.0150553	Positive	353.2	261.3	10	352.237	C21H36O4	[M+H]+	MAG (18:3) isomer1	Lipid	Glycerol ester	-	A	-	-	-	-
pmb2554	64200	62000	66300	3070	4760	1850	64166.7	3226.67	-4.31371	2.2e-06	5.88e-05	0.124927	Negative	529.1	355.1	2.7	530.137	C23H30O14	[M-H]-	5-O-Feruloyl quinic acid glucoside	Phenolic acids	Phenolic acids	-	B	-	-	-	-
pmb2591	1740000	1650000	1570000	19800	41700	27400	1.65333e+06	29633.3	-5.80201	5.16e-06	0.000116678	0.644943	Negative	245	203.2	3.8	246.089	C13H14N2O3	[M-H]-	Acetyl tryptophan	Amino Acid And Its Derivatives	Amino Acid And Its Derivatives	2280-05-01	B	-	-	-	-
pmb2640	55900	78700	68500	68600	84900	97700	67700	83733.3	0.306646	0.208218	0.267891	0.0502713	Negative	199	181	9.6	200.162	C12H24O2	[M-H]-	Lauric acid	Lipid	Free fatty acids	143-07-7	A	C02679	ko01100//Metabolic pathways;ko01130//Biosynthesis of antibiotics;ko00061//Fatty acid biosynthesis	Global and overview maps;Lipid metabolism	Metabolism
pmb2643	557000	568000	578000	1780000	2010000	1910000	567667	1900000	1.74288	3.74e-05	0.000303661	0.583633	Negative	225	207	10	226.176	C14H26O2	[M-H]-	Myristoleic acid	Lipid	Free fatty acids	544-64-9	B	-	-	-	-
pmb2778	2110000	2120000	2230000	4370000	3760000	9620000	2.15333e+06	5.91667e+06	1.45821	0.113131	0.171731	0.830497	Negative	295	277.3	8.9	296.214	C18H32O3	[M-H]-	9,10-EODE	Lipid	Free fatty acids	-	A	-	-	-	-
pmb2786	1280000	1240000	1240000	687000	651000	1700000	1.25333e+06	1.01267e+06	-0.307611	0.522812	0.580596	0.14166	Negative	293	275	8.4	294.199	C18H30O3	[M-H]-	9-HOTrE	Lipid	Free fatty acids	89886-42-0	B	-	-	-	-
pmb2787	51700	50000	53900	112000	93800	128000	51866.7	111267	1.10114	0.00394582	0.0110274	0.12013	Negative	293.2	275.1	9.1	294.199	C18H30O3	[M-H]-	9-KODE	Lipid	Free fatty acids	54232-59-6	B	C14766	ko00591//Linoleic acid metabolism	Lipid metabolism	Metabolism
pmb2792	417000	703000	627000	420000	278000	284000	582333	327333	-0.831085	0.058732	0.101163	0.227796	Negative	293	193.1	7.8	294.199	C18H30O3	[M-H]-	13-HOTrE(r)	Lipid	Free fatty acids	74784-20-6	B	-	-	-	-
pmb2799	34900	37100	32300	70600	41400	73200	34766.7	61733.3	0.828345	0.0587314	0.101163	0.073847	Negative	295	195.2	9.7	296.214	C18H32O3	[M-H]-	12,13-EODE	Lipid	Free fatty acids	-	A	-	-	-	-
pmb2867	523000	531000	484000	76400	84900	57900	512667	73066.7	-2.81074	1.2e-05	0.000174263	0.335391	Negative	350.14	144.04	1.9	351.08	C16H17NO8	[M-H]-	Kynurenic acid O-hexside	Organic acids	Organic acids	-	B	-	-	-	-
pmb2871	14200000	11500000	12000000	2530000	2860000	4030000	1.25667e+07	3140000	-2.00077	0.000569689	0.00240409	1.54066	Negative	315.1	108.02	2.4	316.065	C13H16O9	[M-H]-	2,5-dihydroxy benzoic acid O-hexside	Phenolic acids	Phenolic acids	-	B	-	-	-	-
pmb2922	1610000	1720000	1330000	1960000	1420000	1170000	1.55333e+06	1.51667e+06	-0.0344634	0.894838	0.916557	0.0288204	Negative	565.1	323.1	1.1	566.029	C15H24N2O17P2	[M-H]-	Uridine 5'-diphospho-D-glucose	Nucleotide and its derivates	Nucleotide and its derivates	133-89-1	B	C00029	ko01100//Metabolic pathways;ko01130//Biosynthesis of antibiotics;ko00052//Galactose metabolism;ko00240//Pyrimidine metabolism;ko00500//Starch and sucrose metabolism;ko00520//Amino sugar and nucleotide sugar metabolism;ko00053//Ascorbate and aldarate metabolism;ko00040//Pentose and glucuronate interconversions;ko00908//Zeatin biosynthesis;ko00561//Glycerolipid metabolism	Carbohydrate metabolism;Global and overview maps;Lipid metabolism;Metabolism of terpenoids and polyketides;Nucleotide metabolism	Metabolism
pmb2940	6530000	6250000	6230000	72000	698000	30500	6.33667e+06	266833	-4.56971	1.37e-05	0.000193012	1.24561	Negative	385.1	205	3.1	386.102	C17H22O10	[M-H]-	1-O-beta-D-Glucopyranosyl sinapate	Phenolic acids	Phenolic acids	-	A	-	-	-	-
pmb3007	11200	10400	12200	2250	3820	15100	11266.7	7056.67	-0.675002	0.360489	0.420239	0.0220628	Negative	475.1	284.1	4.2	476.076	C22H20O12	[M-H]-	Chrysoeriol O-glucuronic acid	Flavonoids	Flavonoid	-	B	-	-	-	-
pmb3013	18800	11500	12700	14000	20900	67900	14333.3	34266.7	1.25743	0.308123	0.37045	0.0510377	Negative	519.1	314.2	4.3	520.1	C24H24O13	[M-H]-	Isorhamnetin O-acetyl-hexoside	Flavonoids	Flavonols	-	B	-	-	-	-
pmb3023	432000	440000	469000	211000	260000	1170000	447000	547000	0.291266	0.764642	0.806697	0.0652009	Negative	449.1	287	3.3	450.096	C21H22O11	[M-H]-	Eriodictyol C-hexoside	Flavonoids	Dihydro flavonoid	-	B	-	-	-	-
pmb3024	15100	13800	13800	3260	3970	2920	14233.3	3383.33	-2.07276	3.42e-05	0.000287084	0.0526447	Negative	447.1	327.1	3.4	448.082	C21H20O11	[M-H]-	Luteolin C-hexoside	Flavonoids	Flavonoid	-	B	-	-	-	-
pmb3026	25900	32300	25300	9410	16700	90100	27833.3	38736.7	0.476886	0.695022	0.746308	0.0244702	Negative	505.1	301.2	3.9	506.085	C23H22O13	[M-H]-	Quercetin O-acetylhexoside	Flavonoids	Flavonoid	-	B	-	-	-	-
pmb3042	10300000	13100000	11200000	366000	817000	383000	1.15333e+07	522000	-4.46562	0.000194074	0.00107196	1.66959	Negative	491.1	329.1	3.9	492.105	C23H24O12	[M-H]-	Tricin 5-O-hexoside	Flavonoids	Flavonoid	-	B	-	-	-	-
pmb3061	188000	175000	175000	36900	94100	93800	179333	74933.3	-1.25896	0.00587516	0.0149356	0.157951	Negative	499.1	325.09	2.7	500.128	C22H28O13	[M-H]-	5-O-p-coumaroyl quinic acid O-hexoside	Phenolic acids	Phenolic acids	-	B	-	-	-	-
pmb3064	53700	60700	64000	20600	45700	95900	59466.7	54066.7	-0.137342	0.820911	0.853262	0.0121785	Negative	499.2	163.2	2.5	500.128	C22H28O13	[M-H]-	3-O-p-coumaroyl quinic acid O-hexoside	Phenolic acids	Phenolic acids	-	A	-	-	-	-
pmb3068	36100	30600	36800	586000	883000	1570000	34500	1013000	4.87589	0.0283608	0.0559265	0.465864	Negative	337.1	173.1	2.8	338.085	C16H18O8	[M-H]-	1-O-p-Coumaroyl quinic acid	Phenolic acids	Phenolic acids	-	A	-	-	-	-
pmb3072	695000	691000	678000	1090000	1510000	766000	688000	1122000	0.705592	0.114202	0.172736	0.281606	Negative	481.1	163.04	3.6	482.12	C22H26O12	[M-H]-	3-O-p-coumaroyl shikimic acid O-hexoside	Phenolic acids	Phenolic acids	-	B	-	-	-	-
pmb3074	374000	330000	342000	1710000	1960000	4740000	348667	2.80333e+06	3.00722	0.0648233	0.109422	0.704707	Negative	337.1	191.1	3.5	338.085	C16H18O8	[M-H]-	3-O-p-Coumaroyl quinic acid	Phenolic acids	Phenolic acids	-	A	-	-	-	-
pmb3079	92400	92600	75700	127000	76800	9	86900	67936.3	-0.355173	0.638345	0.692498	0.0355306	Negative	300.1	96.9	1.2	301.04	C8H16NO9P	[M-H]-	N-Acetylglucosamine 1-phosphate	Others	Others	-	B	-	-	-	-
pmb3081	240000	260000	230000	126000	68700	252000	243333	148900	-0.70859	0.160252	0.222455	0.125637	Negative	289.1	97	1.1	289.99	C6H11PO11	[M-H]-	Glucarate O-Phosphoric acid	Others	Alcohols and polyols	-	B	-	-	-	-
pmb3107	82800	87500	85800	27500	76700	27300	85366.7	43833.3	-0.961644	0.0654557	0.110049	0.0908877	Negative	359.1	182.1	2.3	360.088	C15H20O10	[M-H]-	Syringic acid O-glucoside	Phenolic acids	Phenolic acids	-	A	-	-	-	-
pmb3894	223000	219000	219000	984000	531000	1880000	220333	1.13167e+06	2.36069	0.0830082	0.134729	0.420015	Negative	329.1	229.1	5.9	330.061	C17H14O7	[M-H]-	Di-O-methylquercetin	Flavonoids	Flavonols	-	B	-	-	-	-
pmd0130	44400	42000	42100	12000	9570	11500	42833.3	11023.3	-1.95817	7.87e-06	0.000132696	0.0902799	Positive	468.3	184	7.5	467.268	C22H46NO7P	[M+H]+	LysoPC 14:0 (2n isomer)	Lipid	LPC	-	B	-	-	-	-
pmd0132	3400000	3010000	3310000	775000	998000	776000	3240000	849667	-1.93102	6.76e-05	0.000467919	0.780341	Positive	496.33	184	8.6	495.296	C24H50NO7P	[M+H]+	LysoPC 16:0 (2n isomer)	Lipid	LPC	-	B	-	-	-	-
pmd0136	1360000	1360000	1390000	509000	783000	405000	1370000	565667	-1.27615	0.00207125	0.00652288	0.44511	Positive	524.36	184	9.7	523.325	C26H54NO7P	[M+H]+	LysoPC 18:0	Lipid	LPC	-	A	-	-	-	-
pmd0160	20500000	21000000	20700000	13700000	31000000	13100000	2.07333e+07	1.92667e+07	-0.105845	0.815036	0.849247	0.206228	Negative	452.3	255.2	8.6	453.253	C21H44NO7P	[M-H]-	LysoPE 16:0 (2n isomer)	Lipid	LPE	-	A	-	-	-	-
pme0006	1730000	1660000	1690000	1130000	350000	905000	1.69333e+06	795000	-1.09084	0.0181326	0.0388424	0.454152	Positive	116.1	70.1	0.8	115.056	C5H9NO2	[M+H]+	L-Proline	Amino Acid And Its Derivatives	Amino Acid And Its Derivatives	147-85-3	A	C00148	ko01100//Metabolic pathways;ko01110//Biosynthesis of secondary metabolites;ko01130//Biosynthesis of antibiotics;ko01230//Biosynthesis of amino acids;ko02010//ABC transporters;ko00970//Aminoacyl-tRNA biosynthesis;ko00330//Arginine and proline metabolism;ko00332//Carbapenem biosynthesis	Amino acid metabolism;Biosynthesis of other secondary metabolites;Global and overview maps;Membrane transport;Translation	Environmental Information Processing;Genetic Information Processing;Metabolism
pme0008	6220000	6310000	6820000	960000	711000	440000	6450000	703667	-3.19634	1.8e-05	0.000229561	1.21189	Positive	176.1	113	0.8	175.084	C6H13N3O3	[M+H]+	L-Citrulline	Amino Acid And Its Derivatives	Amino Acid And Its Derivatives	372-75-8	B	C00327	ko01100//Metabolic pathways;ko01110//Biosynthesis of secondary metabolites;ko01130//Biosynthesis of antibiotics;ko01230//Biosynthesis of amino acids;ko00220//Arginine biosynthesis	Amino acid metabolism;Global and overview maps	Metabolism
pme0014	62800000	65700000	65600000	103000000	75900000	190000000	64700000	1.22967e+08	0.92643	0.165847	0.228145	3.11194	Positive	148.1	84	0.8	147.045	C5H9NO4	[M+H]+	L-Glutamic acid	Amino Acid And Its Derivatives	Amino Acid And Its Derivatives	56-86-0	A	C00025	ko01100//Metabolic pathways;ko01110//Biosynthesis of secondary metabolites;ko01120//Microbial metabolism in diverse environments;ko01130//Biosynthesis of antibiotics;ko01230//Biosynthesis of amino acids;ko02010//ABC transporters;ko00970//Aminoacyl-tRNA biosynthesis;ko01210//2-Oxocarboxylic acid metabolism;ko00330//Arginine and proline metabolism;ko00250//Alanine, aspartate and glutamate metabolis…	Amino acid metabolism;Biosynthesis of other secondary metabolites;Carbohydrate metabolism;Energy metabolism;Global and overview maps;Membrane transport;Metabolism of cofactors and vitamins;Metabolism of other amino acids;Translation	Environmental Information Processing;Genetic Information Processing;Metabolism
pme0021	5230000	5050000	5190000	1350000	2510000	1120000	5.15667e+06	1660000	-1.63526	0.00128423	0.0045162	0.932024	Positive	166	120	2	165.07	C9H11NO2	[M+H]+	L-Phenylalanine	Amino Acid And Its Derivatives	Amino Acid And Its Derivatives	63-91-2	A	C00079	ko01100//Metabolic pathways;ko01110//Biosynthesis of secondary metabolites;ko01130//Biosynthesis of antibiotics;ko01230//Biosynthesis of amino acids;ko02010//ABC transporters;ko00970//Aminoacyl-tRNA biosynthesis;ko01210//2-Oxocarboxylic acid metabolism;ko00360//Phenylalanine metabolism;ko00960//Tropane, piperidine and pyridine alkaloid biosynthesis;ko00400//Phenylalanine, tyrosine and tryptophan …	Amino acid metabolism;Biosynthesis of other secondary metabolites;Global and overview maps;Membrane transport;Metabolism of other amino acids;Translation	Environmental Information Processing;Genetic Information Processing;Metabolism
pme0026	1940000	1960000	2170000	888000	280000	797000	2.02333e+06	655000	-1.62717	0.0025301	0.00757237	0.580764	Positive	147	84	0.7	146.095	C6H14N2O2	[M+H]+	L-(+)-Lysine	Amino Acid And Its Derivatives	Amino Acid And Its Derivatives	56-87-1	A	C00047	ko01100//Metabolic pathways;ko01110//Biosynthesis of secondary metabolites;ko01120//Microbial metabolism in diverse environments;ko01130//Biosynthesis of antibiotics;ko01230//Biosynthesis of amino acids;ko02010//ABC transporters;ko00970//Aminoacyl-tRNA biosynthesis;ko01210//2-Oxocarboxylic acid metabolism;ko00960//Tropane, piperidine and pyridine alkaloid biosynthesis;ko00300//Lysine biosynthesis…	Amino acid metabolism;Biosynthesis of other secondary metabolites;Global and overview maps;Membrane transport;Metabolism of cofactors and vitamins;Translation	Environmental Information Processing;Genetic Information Processing;Metabolism
pme0033	131000	121000	139000	34300	37200	53400	130333	41633.3	-1.6464	0.000358551	0.00171942	0.149549	Positive	137	119	1.1	136.033	C5H4N4O	[M+H]+	Hypoxanthine	Nucleotide and its derivates	Nucleotide and its derivates	68-94-0	A	C00262	ko01100//Metabolic pathways;ko00230//Purine metabolism	Global and overview maps;Nucleotide metabolism	Metabolism
pme0040	46700000	48800000	47300000	10000000	13100000	15500000	47600000	1.28667e+07	-1.88732	3.47e-05	0.000287084	2.97502	Positive	136.1	119	1.1	135.049	C5H5N5	[M+H]+	Adenine	Nucleotide and its derivates	Nucleotide and its derivates	73-24-5	A	C00147	ko01100//Metabolic pathways;ko00230//Purine metabolism;ko00908//Zeatin biosynthesis	Global and overview maps;Metabolism of terpenoids and polyketides;Nucleotide metabolism	Metabolism
pme0057	4660000	4380000	5040000	275000	568000	321000	4.69333e+06	388000	-3.59648	3.46e-05	0.000287084	1.04779	Positive	136	118.1	0.8	135.028	C4H9NO2S	[M+H]+	DL-homocysteine	Amino Acid And Its Derivatives	Amino Acid And Its Derivatives	6027-13-0	B	C00155	ko01100//Metabolic pathways;ko01110//Biosynthesis of secondary metabolites;ko01230//Biosynthesis of amino acids;ko00270//Cysteine and methionine metabolism;ko00920//Sulfur metabolism	Amino acid metabolism;Energy metabolism;Global and overview maps	Metabolism
pme0088	12600	12500	13000	396000	839000	128000	12700	454333	5.16085	0.100174	0.15599	0.288089	Negative	285	151	5	286.038	C15H10O6	[M-H]-	Luteolin	Flavonoids	Flavonoid	491-70-3	B	C01514	ko01100//Metabolic pathways;ko01110//Biosynthesis of secondary metabolites;ko00944//Flavone and flavonol biosynthesis;ko00941//Flavonoid biosynthesis	Biosynthesis of other secondary metabolites;Global and overview maps	Metabolism
pme0109	839000	874000	932000	228000	266000	239000	881667	244333	-1.85138	2.67e-05	0.000256052	0.403121	Positive	212.2	166	1.2	211.074	C10H13NO4	[M+H]+	(-)-3-(3,4-Dihydroxyphenyl)-2-methylalanine	Amino Acid And Its Derivatives	Amino Acid And Its Derivatives	555-30-6	B	-	-	-	-
pme0120	9370000	9010000	9560000	4700000	7900000	3380000	9.31333e+06	5.32667e+06	-0.806065	0.0419831	0.0770298	0.917754	Positive	118.2	72.08	1.3	117.07	C5H11NO2	[M+H]+	5-Aminovaleric acid	Amino Acid And Its Derivatives	Amino Acid And Its Derivatives	660-88-8	B	C00431	ko01120//Microbial metabolism in diverse environments;ko00330//Arginine and proline metabolism;ko00310//Lysine degradation	Amino acid metabolism;Global and overview maps	Metabolism
pme0170	2440000	2350000	2640000	173000	119000	124000	2.47667e+06	138667	-4.15871	1.16e-05	0.000174263	0.773217	Positive	217.1	70.07	1.6	216.108	C8H16N4O3	[M+H]+	Nα-Acetyl-L-arginine	Amino Acid And Its Derivatives	Amino Acid And Its Derivatives	155-84-0	B	-	-	-	-
pme0183	4540000	4660000	4770000	2750000	2970000	2900000	4.65667e+06	2.87333e+06	-0.696572	4.33e-05	0.000338508	0.673696	Positive	152.1	135	0.8	151.043	C5H5N5O	[M+H]+	2-Hydroxy-6-aminopurine	Nucleotide and its derivates	Nucleotide and its derivates	3373-53-3	A	-	-	-	-
pme0193	2860000	2990000	3440000	1340000	416000	1250000	3.09667e+06	1002000	-1.62783	0.00362481	0.0101978	0.715132	Positive	147.07	84	0.7	146.06	C5H10N2O3	[M+H]+	L-Glutamine	Amino Acid And Its Derivatives	Amino Acid And Its Derivatives	56-85-9	A	C00064	ko01100//Metabolic pathways;ko01120//Microbial metabolism in diverse environments;ko01230//Biosynthesis of amino acids;ko02010//ABC transporters;ko00970//Aminoacyl-tRNA biosynthesis;ko00230//Purine metabolism;ko00240//Pyrimidine metabolism;ko00250//Alanine, aspartate and glutamate metabolism;ko00220//Arginine biosynthesis;ko00630//Glyoxylate and dicarboxylate metabolism;ko00910//Nitrogen metaboli…	Amino acid metabolism;Carbohydrate metabolism;Energy metabolism;Global and overview maps;Membrane transport;Nucleotide metabolism;Translation	Environmental Information Processing;Genetic Information Processing;Metabolism
pme0230	1200000	1280000	1250000	1230000	959000	2230000	1.24333e+06	1473000	0.244544	0.584998	0.639557	0.130184	Positive	268.1	136	1.9	267.084	C10H13N5O4	[M+H]+	Adenosine	Nucleotide and its derivates	Nucleotide and its derivates	58-61-7	A	C00212	ko01100//Metabolic pathways;ko00230//Purine metabolism	Global and overview maps;Nucleotide metabolism	Metabolism
pme0256	428000	543000	288000	49600	34100	39200	419667	40966.7	-3.35672	0.00685508	0.0167216	0.301088	Negative	151.03	151	1.2	152.028	C5H4N4O2	[M-H]-	Xanthine	Nucleotide and its derivates	Nucleotide and its derivates	69-89-6	A	C00385	ko01100//Metabolic pathways;ko01110//Biosynthesis of secondary metabolites;ko01120//Microbial metabolism in diverse environments;ko00230//Purine metabolism;ko00232//Caffeine metabolism	Biosynthesis of other secondary metabolites;Global and overview maps;Nucleotide metabolism	Metabolism
pme0257	481000	474000	469000	630000	987000	803000	474667	806667	0.765058	0.0323059	0.0611349	0.270294	Negative	111.03	80	1	112.023	C4H4N2O2	[M-H]-	Uracil	Nucleotide and its derivates	Nucleotide and its derivates	66-22-8	A	C00106	ko01100//Metabolic pathways;ko00240//Pyrimidine metabolism;ko00770//Pantothenate and CoA biosynthesis;ko00410//beta-Alanine metabolism	Global and overview maps;Metabolism of cofactors and vitamins;Metabolism of other amino acids;Nucleotide metabolism	Metabolism
pme0266	949	1110	992	1930	1850	2280	1017	2020	0.990036	0.00203827	0.00646838	0.0157512	Negative	201.12	139	5	202.107	C10H18O4	[M-H]-	Sebacate	Organic acids	Organic acids	111-20-6	A	-	-	-	-
pme0274	83700000	82900000	92000000	10500000	19700000	12000000	86200000	1.40667e+07	-2.61541	5.97e-05	0.000434231	4.28382	Positive	132.09	79.06	1.5	131.085	C6H13NO2	[M+H]+	6-Aminocaproic acid	Organic acids	Organic acids	60-32-2	B	C02378	ko01100//Metabolic pathways;ko01120//Microbial metabolism in diverse environments	Global and overview maps	Metabolism
pme0282	399000	404000	379000	202000	217000	173000	394000	197333	-0.997561	0.000195594	0.00107196	0.223368	Negative	165.03	93.03	3.5	166.021	C8H6O4	[M-H]-	Phthalic acid	Organic acids	Organic acids	88-99-3	B	C01606	ko01100//Metabolic pathways;ko01120//Microbial metabolism in diverse environments;ko02010//ABC transporters;ko01220//Degradation of aromatic compounds	Global and overview maps;Membrane transport	Environmental Information Processing;Metabolism
Hmcp002298	49500	50800	36800	23200	23100	15100	45700	20466.7	-1.15892	0.00838049	0.0197574	0.0775124	positive	479.12	347.07	4.3	478.111	C22H22O12	[M+H]+	Limocitrin-O-Pentoside	Flavonoids	Flavonols	-	B	-	-	-	-
pme0490	6240000	5290000	5980000	4100000	4400000	2770000	5.83667e+06	3.75667e+06	-0.635692	0.022474	0.046039	0.684474	Positive	124	78	1.1	123.027	C6H5NO2	[M+H]+	Nicotinic acid	Others	vitamin	59-67-6	B	C00253	ko01100//Metabolic pathways;ko01110//Biosynthesis of secondary metabolites;ko01120//Microbial metabolism in diverse environments;ko00760//Nicotinate and nicotinamide metabolism;ko00960//Tropane, piperidine and pyridine alkaloid biosynthesis	Biosynthesis of other secondary metabolites;Global and overview maps;Metabolism of cofactors and vitamins	Metabolism
pme0516	2270000	2200000	2260000	3640000	1400000	5850000	2.24333e+06	3630000	0.694326	0.341196	0.402191	0.409797	Negative	179.16	87	0.7	180.053	C6H12O6	[M-H]-	Inositol	Others	Alcohols and polyols	87-89-8	A	C00137	ko01100//Metabolic pathways;ko01120//Microbial metabolism in diverse environments;ko01130//Biosynthesis of antibiotics;ko02010//ABC transporters;ko00052//Galactose metabolism;ko00053//Ascorbate and aldarate metabolism;ko00562//Inositol phosphate metabolism;ko04070//Phosphatidylinositol signaling system	Carbohydrate metabolism;Global and overview maps;Membrane transport;Signal transduction	Environmental Information Processing;Metabolism
pme0519	3730000	3680000	3410000	13000000	4560000	22700000	3.60667e+06	13420000	1.89565	0.134495	0.19599	1.3098	Negative	341	119	0.8	342.096	C12H22O11	[M-H]-	D-(+)-Sucrose	Others	Alcohols and polyols	57-50-1	A	C00089	ko01100//Metabolic pathways;ko02010//ABC transporters;ko00052//Galactose metabolism;ko00500//Starch and sucrose metabolism	Carbohydrate metabolism;Global and overview maps;Membrane transport	Environmental Information Processing;Metabolism
pme0534	1580000	1580000	1550000	1310000	700000	2960000	1570000	1.65667e+06	0.0775188	0.904049	0.92375	0.038208	Negative	195.16	74.9	0.7	196.047	C6H12O7	[M-H]-	Gluconic acid	Others	Alcohols and polyols	526-95-4	B	C00257	ko01100//Metabolic pathways;ko01110//Biosynthesis of secondary metabolites;ko01120//Microbial metabolism in diverse environments;ko01130//Biosynthesis of antibiotics;ko01200//Carbon metabolism;ko00030//Pentose phosphate pathway	Carbohydrate metabolism;Global and overview maps	Metabolism
pme1002	6520000	6240000	6030000	651000	1560000	768000	6.26333e+06	993000	-2.65707	7.84e-05	0.000533919	1.15802	Positive	138.08	103	1.2	137.076	C8H11NO	[M+H]+	L-Tyramine	Amino Acid And Its Derivatives	Amino Acid And Its Derivatives	51-67-2	A	C00483	ko01110//Biosynthesis of secondary metabolites;ko00350//Tyrosine metabolism;ko00950//Isoquinoline alkaloid biosynthesis	Amino acid metabolism;Biosynthesis of other secondary metabolites;Global and overview maps	Metabolism
pme1109	367000	356000	252000	238000	454000	305000	325000	332333	0.0321913	0.925427	0.941037	0.0104446	Positive	152	135	1.1	151.043	C5H5N5O	[M+H]+	Guanine	Nucleotide and its derivates	Nucleotide and its derivates	73-40-5	A	C00242	ko01100//Metabolic pathways;ko00230//Purine metabolism	Global and overview maps;Nucleotide metabolism	Metabolism
pme1228	9300000	9010000	9650000	564000	649000	1180000	9320000	797667	-3.54647	5.76e-06	0.000117389	1.47657	Positive	221.1	134.06	2.1	220.075	C11H12N2O3	[M+H]+	5-Hydroxy-L-tryptophan	Amino Acid And Its Derivatives	Amino Acid And Its Derivatives	56-69-9	A	C00643	ko01100//Metabolic pathways;ko00380//Tryptophan metabolism	Amino acid metabolism;Global and overview maps	Metabolism
pme1261	187000	169000	181000	776000	934000	1030000	179000	913333	2.35118	0.00058618	0.00242518	0.430292	Positive	206.13	76	2.3	205.117	C9H19NO4	[M+H]+	Pantothenol	Others	Alcohols and polyols	16485-10-2	B	C05944	ko00770//Pantothenate and CoA biosynthesis	Metabolism of cofactors and vitamins	Metabolism
pme1383	672000	630000	629000	118000	69600	134000	643667	107200	-2.58601	2.37e-05	0.000237629	0.370431	Positive	170.1	134.1	1.1	169.065	C8H11NO3	[M+H]+	Pyridoxine	Others	vitamin	65-23-6	B	C00314	ko01100//Metabolic pathways;ko01120//Microbial metabolism in diverse environments;ko00750//Vitamin B6 metabolism	Global and overview maps;Metabolism of cofactors and vitamins	Metabolism
pme1474	2890000	2860000	2980000	1270000	1380000	2120000	2910000	1590000	-0.871992	0.00803688	0.0190537	0.558821	Positive	298	136	2.9	297.075	C11H15N5O3S	[M+H]+	5'-Deoxy-5'-(methylthio)adenosine	Nucleotide and its derivates	Nucleotide and its derivates	2457-80-9	A	C00170	ko01100//Metabolic pathways;ko00270//Cysteine and methionine metabolism;ko00908//Zeatin biosynthesis	Amino acid metabolism;Global and overview maps;Metabolism of terpenoids and polyketides	Metabolism
pme1598	137000	78900	99700	540000	746000	9820000	105200	3702000	5.1371	0.304961	0.367696	0.687559	Negative	463.13	257.08	4.3	464.111	C22H24O11	[M-H]-	Hesperetin 5-O-glucoside	Flavonoids	Dihydroflavonol	69651-80-5	B	-	-	-	-
pmn001642	24500	27400	35200	5830	11100	17400	29033.3	11443.3	-1.3432	0.0190534	0.0404047	0.0628924	Negative	503.1	459.1	4.6	504.071	C23H20O13	[M-H]-	kaempferol 3-O-β-(2″-O-acetyl-β-D-glucuronide)	Flavonoids	Flavonols	-	B	-	-	-	-
pme1816	11000000	10500000	10600000	37500	154000	88000	10700000	93166.7	-6.84358	2.83e-07	2.99e-05	1.64922	Negative	353	191	2.6	354.079	C16H18O9	[M-H]-	Neochlorogenic acid (5-O-Caffeoylquinic acid)	Phenolic acids	Phenolic acids	906-33-2	A	-	-	-	-
pme2019	165000	160000	188000	78700	124000	238000	171000	146900	-0.219162	0.643115	0.695883	0.0378049	Negative	149	59	0.8	150.044	C5H10O5	[M-H]-	DL-Arabinose	Others	Alcohols and polyols	147-81-9	A	-	-	-	-
pme2049	168000	181000	178000	58600	53400	50900	175667	54300	-1.69382	1.16e-05	0.000174263	0.176162	Negative	103	57	1.6	104.041	C4H8O3	[M-H]-	2-Hydroxybutanoic acid	Organic acids	Organic acids	600-15-7	B	C05984	ko00640//Propanoate metabolism	Carbohydrate metabolism	Metabolism
pme2268	25700000	25400000	27000000	3030000	1950000	10200000	2.60333e+07	5060000	-2.36315	0.00134968	0.00459326	2.28244	Positive	138	94.01	0.8	137.042	C7H7NO2	[M+H]+	Trigonelline	Alkaloids	Alkaloids	535-83-1	B	C01004	ko00760//Nicotinate and nicotinamide metabolism	Metabolism of cofactors and vitamins	Metabolism
pme2482	2600000	2600000	2540000	502000	1140000	842000	2580000	828000	-1.63967	0.000699221	0.00275767	0.661906	Positive	139.1	111.04	3.5	138.026	C7H6O3	[M+H]+	Protocatechuic aldehyde	Flavonoids	flavanols	139-85-5	B	C16700	ko00950//Isoquinoline alkaloid biosynthesis	Biosynthesis of other secondary metabolites	Metabolism
pme2634	27800000	26900000	27900000	6770000	16500000	9440000	2.75333e+07	1.09033e+07	-1.33641	0.00469553	0.012784	2.00102	Positive	118	59.07	1.3	117.07	C5H11NO2	[M+H]+	Dl-Norvaline	Amino Acid And Its Derivatives	Amino Acid And Its Derivatives	6600-40-4	A	-	-	-	-
pme2693	6270000	5970000	6240000	2680000	3670000	2810000	6160000	3.05333e+06	-1.01255	0.000668484	0.00266132	0.882118	Positive	131	114	0.7	130.1	C6H14N2O	[M+H]+	N-Acetylputrescine	Alkaloids	Alkaloids	18233-70-0	B	C02714	ko01100//Metabolic pathways;ko00330//Arginine and proline metabolism	Amino acid metabolism;Global and overview maps	Metabolism
pme2758	21800	20900	19800	8140	14200	4920	20833.3	9086.67	-1.19707	0.0134386	0.0301655	0.0521428	Negative	162	100.04	1.3	163.039	C5H9NO5	[M-H]-	4-Hydroxy-L-glutamic acid	Amino Acid And Its Derivatives	Amino Acid And Its Derivatives	3913-68-6	B	-	-	-	-
pme2960	68800	71900	88900	1170000	874000	1540000	76533.3	1.19467e+06	3.96438	0.00439238	0.0121266	0.520554	Positive	273.07	153	5.5	272.058	C15H12O5	[M+H]+	Naringenin chalcone	Flavonoids	Chalcone	25515-46-2	B	C06561	ko01100//Metabolic pathways;ko01110//Biosynthesis of secondary metabolites;ko00941//Flavonoid biosynthesis	Biosynthesis of other secondary metabolites;Global and overview maps	Metabolism
pme3011	1630000	1670000	1480000	2340000	2170000	2160000	1.59333e+06	2.22333e+06	0.480676	0.00155729	0.00517463	0.394496	Positive	104.06	68.8	0.8	103.056	C4H9NO2	[M+H]+	γ-aminobutyric acid	Organic acids	Organic acids	1956-02-12	B	C00334	ko01100//Metabolic pathways;ko01120//Microbial metabolism in diverse environments;ko00330//Arginine and proline metabolism;ko00760//Nicotinate and nicotinamide metabolism;ko00250//Alanine, aspartate and glutamate metabolism;ko00410//beta-Alanine metabolism;ko00650//Butanoate metabolism	Amino acid metabolism;Carbohydrate metabolism;Global and overview maps;Metabolism of cofactors and vitamins;Metabolism of other amino acids	Metabolism
pme3017	34200000	31900000	31900000	45200000	39500000	44700000	3.26667e+07	4.31333e+07	0.400984	0.00611203	0.0153528	1.57962	Positive	104	59.05	1.2	103.056	C4H9NO2	[M+H]+	2-Aminoisobutyric acid	Amino Acid And Its Derivatives	Amino Acid And Its Derivatives	62-57-7	B	-	-	-	-
pme3033	2280000	1890000	2210000	3130000	2610000	2880000	2.12667e+06	2.87333e+06	0.434131	0.0177798	0.0384773	0.410797	Positive	104	58.07	1.2	103.056	C4H9NO2	[M+H]+	N,N-Dimethylglycine	Amino Acid And Its Derivatives	Amino Acid And Its Derivatives	1118-68-9	B	C01026	ko01100//Metabolic pathways;ko00260//Glycine, serine and threonine metabolism	Amino acid metabolism;Global and overview maps	Metabolism
pme3140	3360000	3270000	3170000	1140000	1810000	837000	3.26667e+06	1.26233e+06	-1.37173	0.00237879	0.00722284	0.702046	Negative	175	131	4.2	176.041	C10H8O3	[M-H]-	6-Hydroxy-4-methylcoumarin	Lignans and Coumarins	Coumarins	2373-31-1	B	-	-	-	-
pme3184	4890000	5100000	5110000	271000	432000	437000	5.03333e+06	380000	-3.72744	8.41e-07	3.55e-05	1.09158	Positive	332	136	1.1	331.053	C10H14N5O6P	[M+H]+	2'-Deoxyadenosine-5'-monophosphate	Nucleotide and its derivates	Nucleotide and its derivates	653-63-4	B	C00360	ko01100//Metabolic pathways;ko00230//Purine metabolism	Global and overview maps;Nucleotide metabolism	Metabolism
pme3211	75700	93900	128000	487000	687000	8710000	99200	3.29467e+06	5.05365	0.30343	0.366898	0.649024	Negative	463	301	3.8	464.076	C21H20O12	[M-H]-	Quercetin 3-O-glucoside (Isotrifoliin)	Flavonoids	Flavonols	21637-25-2	A	C05623	ko01100//Metabolic pathways;ko01110//Biosynthesis of secondary metabolites;ko00944//Flavone and flavonol biosynthesis	Biosynthesis of other secondary metabolites;Global and overview maps	Metabolism
pme3250	8130	12100	6480	13300	16800	9250	8903.33	13116.7	0.558984	0.199721	0.261194	0.0256788	Positive	285	153.02	7.5	284.058	C16H12O5	[M+H]+	Biochanin A	Flavonoids	Isoflavones	491-80-5	B	C00814	ko01110//Biosynthesis of secondary metabolites;ko00943//Isoflavonoid biosynthesis	Biosynthesis of other secondary metabolites;Global and overview maps	Metabolism
pme3337	92500000	89700000	96400000	2950000	3970000	2530000	9.28667e+07	3150000	-4.88174	1.45e-06	5.08e-05	4.7939	Positive	384	252	2.2	383.09	C14H17N5O8	[M+H]+	N6-Succinyl Adenosine	Nucleotide and its derivates	Nucleotide and its derivates	4542-23-8	A	-	-	-	-
pme3400	472000	401000	438000	9	9	9	437000	9	-15.5673	2.86e-05	0.00026866	0.334205	Positive	447.12	285	5.2	446.102	C22H22O10	[M+H]+	Sissotrin	Flavonoids	Isoflavones	5928-26-7	B	C05376	ko00943//Isoflavonoid biosynthesis	Biosynthesis of other secondary metabolites	Metabolism
pme3475	67000	77300	80700	1190000	897000	1490000	75000	1.19233e+06	3.99075	0.00284906	0.00834934	0.523238	Positive	273.07	153	5.6	272.058	C15H12O5	[M+H]+	Butin	Flavonoids	Dihydro flavonoid	492-14-8	B	C09614	ko00941//Flavonoid biosynthesis	Biosynthesis of other secondary metabolites	Metabolism
pme3705	381000	391000	401000	148000	134000	193000	391000	158333	-1.3042	0.000240508	0.00125302	0.242599	Negative	193.14	73	0.7	194.033	C6H10O7	[M-H]-	glucoronic acid	Others	Alcohols and polyols	6556-03-12	A	C00191	ko01100//Metabolic pathways;ko00520//Amino sugar and nucleotide sugar metabolism;ko00053//Ascorbate and aldarate metabolism;ko00040//Pentose and glucuronate interconversions;ko00562//Inositol phosphate metabolism	Carbohydrate metabolism;Global and overview maps	Metabolism
pme3732	2150000	2630000	1860000	1560000	1620000	1900000	2.21333e+06	1.69333e+06	-0.386355	0.103801	0.160454	0.310284	Positive	244.09	112	0.8	243.073	C9H13N3O5	[M+H]+	Cytidine	Nucleotide and its derivates	Nucleotide and its derivates	65-46-3	B	C00475	ko01100//Metabolic pathways;ko00240//Pyrimidine metabolism	Global and overview maps;Nucleotide metabolism	Metabolism
pme3961	336000	352000	323000	1400000	1140000	1470000	337000	1.33667e+06	1.98782	0.000578971	0.00241907	0.500901	Positive	252	136	2	251.089	C10H13N5O3	[M+H]+	Deoxyadenosine	Nucleotide and its derivates	Nucleotide and its derivates	958-09-8	B	C00559	ko01100//Metabolic pathways;ko00230//Purine metabolism	Global and overview maps;Nucleotide metabolism	Metabolism
pme3967	1050000	1040000	1140000	708000	789000	688000	1.07667e+06	728333	-0.563901	0.0014165	0.00475514	0.29379	Positive	312	180	2.2	311.107	C12H17N5O5	[M+H]+	2-(dimethylamino)guanosine	Nucleotide and its derivates	Nucleotide and its derivates	2140-67-2	B	-	-	-	-
pme3968	149000	155000	134000	43500	59400	51200	146000	51366.7	-1.50706	0.000258332	0.00131345	0.154701	Positive	166	149.05	1.3	165.057	C6H7N5O	[M+H]+	7-methylguanine	Nucleotide and its derivates	Nucleotide and its derivates	578-76-7	B	-	-	-	-
pmf0323	8130000	7780000	8030000	4190000	3240000	2510000	7980000	3.31333e+06	-1.26811	0.000718874	0.00280893	1.08378	Positive	177.1	80.05	2.5	176.086	C10H12N2O	[M+H]+	(-)-cotinine	Alkaloids	Alkaloids	486-56-6	A	-	-	-	-
pmf0608	78000	82100	74500	11700	9620	15500	78200	12273.3	-2.67164	1.9e-05	0.0002362	0.12981	Negative	161.03	133.1	4.2	162.026	C9H6O3	[M-H]-	oxalic acid	Phenolic acids	Phenolic acids	93-35-6	A	C00209	ko01100//Metabolic pathways;ko01120//Microbial metabolism in diverse environments;ko00230//Purine metabolism;ko00630//Glyoxylate and dicarboxylate metabolism	Carbohydrate metabolism;Global and overview maps;Nucleotide metabolism	Metabolism
pmn001367	12500000	12000000	11900000	1870000	3410000	4650000	1.21333e+07	3310000	-1.87407	0.000433487	0.00190554	1.48988	Negative	315.07	109.03	2.4	316.065	C13H16O9	[M-H]-	Protocatechuic acid-4-glucoside	Phenolic acids	Phenolic acids	-	B	-	-	-	-
pmn001370	2880000	2120000	2400000	2050000	2460000	717000	2.46667e+06	1.74233e+06	-0.501542	0.273431	0.33543	0.317127	Negative	681.24	519.19	3.3	682.212	C32H42O16	[M-H]-	pinoresinol diglucoside	Lignans and Coumarins	Lignans	63902-38-5	A	-	-	-	-
pmn001375	765000	921000	924000	525000	464000	307000	870000	432000	-1.00998	0.00631825	0.0156841	0.323955	Negative	535.18	373.13	3.8	536.163	C26H32O12	[M-H]-	1-hydroxyterpinin monoglucoside	Lignans and Coumarins	Lignans	-	A	-	-	-	-
pmn001378	151000	135000	188000	533000	466000	272000	158000	423667	1.42301	0.0291504	0.0564287	0.241016	Negative	519.16	357.14	4.1	520.168	C26H32O11	[M-H]-	Terpineol monoglucoside	Lignans and Coumarins	Lignans	-	A	-	-	-	-
pmn001379	69400	34400	70900	18500	100000	68700	58233.3	62400	0.0997008	0.882958	0.909746	0.0099533	Negative	579.36	417.16	4.2	580.186	C28H36O13	[M-H]-	Eugenol monoglucose	Phenolic acids	Phenolic acids	-	A	-	-	-	-
pmn001380	163000	171000	173000	396000	379000	374000	169000	383000	1.18032	8.18e-06	0.000132696	0.233927	Negative	187.1	169.09	4.5	188.093	C9H16O4	[M-H]-	eucommiol	Others	Others	-	A	-	-	-	-
pmn001419	2450000	2700000	2120000	25300000	12700000	81100000	2.42333e+06	39700000	4.03407	0.150809	0.214547	2.5233	Negative	325.09	163.04	3	326.085	C15H18O8	[M-H]-	1-O-[(E)-p-cumaroyl]-β-D-glucopyranose	Phenolic acids	Phenolic acids	-	A	-	-	-	-
pmn001420	560000	538000	532000	1540000	1080000	1620000	543333	1.41333e+06	1.37919	0.00667958	0.0163883	0.455256	Negative	341.08	179.03	2.9	342.079	C15H18O9	[M-H]-	1-O-[(E)-caffeoyl]-β-D-glucopyranose	Phenolic acids	Phenolic acids	-	A	-	-	-	-
pmn001421	338000	321000	336000	2060000	1590000	7820000	331667	3.82333e+06	3.52703	0.15624	0.217601	0.769369	Negative	337.09	191.05	3.3	338.085	C16H18O8	[M-H]-	3-O-(E)-p-coumaroyl quinic acid	Phenolic acids	Phenolic acids	-	A	-	-	-	-
pmn001518	2620000	2570000	2580000	490000	87000	870000	2590000	482333	-2.42485	0.000743179	0.00287726	0.727285	Negative	331.1	211.03	2	332.059	C13H16O10	[M-H]-	1-O-Galloyl-beta-D-glucose	Phenolic acids	Phenolic acids	-	B	-	-	-	-
pmn001552	526000	525000	528000	25300	99900	19100	526333	48100	-3.45187	5.12e-05	0.000385976	0.348992	Negative	177	121	3.3	178.021	C9H6O4	[M-H]-	Esculetin	Phenolic acids	Phenolic acids	305-01-1	A	-	-	-	-
pmn001578	45100000	39100000	41700000	35200000	39400000	40700000	4.19667e+07	3.84333e+07	-0.126886	0.215338	0.275372	0.730995	Negative	255.23	237.22	10.7	256.219	C16H32O2	[M-H]-	Hexadecanoic acid	Phenolic acids	Phenolic acids	1957-03-10	A	C00249	ko01100//Metabolic pathways;ko00061//Fatty acid biosynthesis;ko01040//Biosynthesis of unsaturated fatty acids;ko00062//Fatty acid elongation;ko00071//Fatty acid degradation;ko00073//Cutin, suberine and wax biosynthesis;ko01212//Fatty acid metabolism	Global and overview maps;Lipid metabolism	Metabolism
pmn001583	71400	80700	68500	762000	1380000	4720000	73533.3	2.28733e+06	4.95912	0.146105	0.209715	0.619368	Negative	609.1	300	3.6	610.126	C27H30O16	[M-H]-	Bioquercetin	Flavonoids	Flavonols	-	B	-	-	-	-
pmn001610	74700	109000	98400	138000	118000	271000	94033.3	175667	0.901596	0.17155	0.232236	0.116177	Negative	307.3	307.3	12.1	308.248	C20H36O2	[M-H]-	Eicosadienoic acid	Lipid	Free fatty acids	-	B	C16525	ko01040//Biosynthesis of unsaturated fatty acids	Lipid metabolism	Metabolism
pmn001611	22300000	22600000	23000000	6250000	5860000	11500000	2.26333e+07	7870000	-1.52401	0.00128166	0.0045162	1.91547	Negative	253.2	253.2	10.9	254.205	C16H30O2	[M-H]-	Palmitoleic acid	Lipid	Free fatty acids	373-49-9	B	C08362	ko00061//Fatty acid biosynthesis	Lipid metabolism	Metabolism
pmn001627	2230000	2310000	2210000	391000	34100	986000	2250000	470367	-2.25807	0.00311212	0.00896092	0.65992	Negative	331.1	169	1.4	332.059	C13H16O10	[M-H]-	glucogallin	Phenolic acids	Phenolic acids	-	B	-	-	-	-
Li512111	209000	199000	204000	31600	55400	125000	204000	70666.7	-1.52947	0.00908315	0.0209578	0.177137	Negative	519.11	315.05	4.5	520.1	C24H24O13	[M-H]-	Isorhamnetin acetyl hexoside	Flavonoids	Flavonols	-	B	-	-	-	-
Hmcp002187	1630000	1400000	1570000	9	9	9	1.53333e+06	9	-17.3783	2.41e-05	0.000237629	0.626055	positive	509.13	347.07	4.2	508.121	C23H24O13	[M+H]+	Limocitrin 3-galactoside	Flavonoids	Flavonols	-	B	-	-	-	-
pmn001680	67100	65300	63300	51000	34600	228000	65233.3	104533	0.680282	0.560145	0.617183	0.0556342	Negative	163.04	119.05	2.4	164.041	C9H8O3	[M-H]-	Coumaric acid	Phenolic acids	Phenolic acids	500-05-0	A	C05838	ko01110//Biosynthesis of secondary metabolites;ko00940//Phenylpropanoid biosynthesis	Biosynthesis of other secondary metabolites;Global and overview maps	Metabolism
pmn001688	482000	476000	480000	813000	595000	1650000	479333	1.01933e+06	1.08852	0.168387	0.229223	0.298942	Negative	295.23	195.14	9	296.214	C18H32O3	[M-H]-	9S-hyroxy-10E,12E-octadecadienoic acid	Lipid	Free fatty acids	-	A	-	-	-	-
pmn001689	111000	94200	99900	226000	345000	172000	101700	247667	1.28408	0.0467185	0.083539	0.175318	Negative	311.22	223.17	7.3	312.208	C18H32O4	[M-H]-	9-hydroxy-12-oxo-10-octadecenoic acid	Lipid	Free fatty acids	-	B	-	-	-	-
pmn001690	15300	11500	11200	47600	103000	50800	12666.7	67133.3	2.40599	0.0389714	0.0721313	0.108341	Negative	327.1	164.08	3.9	328.133	C16H24O7	[M-H]-	3-Hydroxy-4-isopropylbenzylalcohol 3-glucoside	Phenolic acids	Phenolic acids	-	B	-	-	-	-
pmn001691	82800	81800	81100	326000	207000	680000	81900	404333	2.30361	0.0857419	0.138103	0.249316	Negative	327.22	291.2	5.6	328.202	C18H32O5	[M-H]-	9,12,13-trihyroxy-10，15-octadecadienoic acid	Lipid	Free fatty acids	-	A	-	-	-	-
pmn001694	238000	238000	237000	1060000	575000	2070000	237667	1235000	2.3775	0.0862156	0.138338	0.438004	Negative	329.23	229.15	5.9	330.217	C18H34O5	[M-H]-	9,10,13-trihyroxy-11-octadecadienoic acid	Lipid	Free fatty acids	-	A	-	-	-	-
pmn001695	12000000	11500000	10500000	3580000	8220000	7850000	1.13333e+07	6550000	-0.791005	0.0369127	0.0689254	1.00987	Negative	371.1	249.06	3.5	372.088	C16H20O10	[M-H]-	Trihydroxycinnamoylquinic acid	Phenolic acids	Phenolic acids	-	A	-	-	-	-
pmn001697	17900	13900	20600	79900	70500	75400	17466.7	75266.7	2.10741	6.54e-05	0.000467919	0.121262	Negative	445.08	269.05	4.1	446.068	C21H18O11	[M-H]-	Apigenin-7-O-β-D-glucuronide	Flavonoids	Flavonoid	-	B	-	-	-	-
pmn001702	99300	97000	93600	31700	4350	38100	96633.3	24716.7	-1.96704	0.00236236	0.00722284	0.133277	Negative	461.08	285.05	3.8	462.062	C21H18O12	[M-H]-	Tetahydroxy-flavone-7-O-β-D-glucuronide	Flavonoids	Flavonoid	-	B	-	-	-	-
pmn001706	56000	70500	70900	119000	236000	207000	65800	187333	1.50945	0.0267354	0.0532187	0.164989	Negative	471.35	471.35	9.3	472.323	C30H48O4	[M-H]-	2-Hydroxyoleanolic acid	Terpene	Triterpene	-	B	-	-	-	-
pmn001727	4930000	4640000	4860000	193000	1120000	39900	4810000	450967	-3.41494	0.000235163	0.00124048	1.05007	Negative	474.18	312.12	3.8	475.161	C24H29NO9	[M-H]-	N-(4-O-(β-D-Glucopyranosyl)-E-feruloyl)-tyramine	Alkaloids	Phenolamine	-	A	-	-	-	-
pmn001729	131000	127000	130000	637000	380000	375000	129333	464000	1.84303	0.0180231	0.0388048	0.27485	Negative	282.11	119.05	4.6	283.108	C17H17NO3	[M-H]-	N-Z-p-coumaroyl-tyramine	Alkaloids	Phenolamine	-	A	-	-	-	-
pmp000001	1750000	1710000	1850000	9470000	9930000	9040000	1770000	9480000	2.42114	7.74e-06	0.000132696	1.4048	Positive	301.07	286.05	5.7	300.053	C16H12O6	[M+H]+	Hispidulin	Flavonoids	Flavonoid	1447-88-7	B	-	-	-	-
pmp000003	7340000	7100000	7960000	2790000	19300000	14900000	7.46667e+06	12330000	0.723637	0.380864	0.440342	0.75577	Positive	317.06	302.04	5.2	316.047	C16H12O7	[M+H]+	Nepetin	Flavonoids	Flavonoid	520-11-6	B	-	-	-	-
pmp000004	1500000	1480000	1570000	6460000	5580000	6980000	1.51667e+06	6340000	2.06358	0.000297255	0.00144185	1.10388	Positive	331.08	316.06	5.9	330.061	C17H14O7	[M+H]+	Jaceosidin	Flavonoids	Anthocyanins	18085-97-7	B	-	-	-	-
pmp000006	72400	74400	69900	152000	128000	158000	72233.3	146000	1.01523	0.00134382	0.00459326	0.135309	Positive	345.09	330.07	6.7	344.076	C18H16O7	[M+H]+	Eupatilin	Flavonoids	Flavonoid	22368-21-4	B	-	-	-	-
pmp000012	714000	658000	664000	202000	41700	87000	678667	110233	-2.62214	0.000366126	0.00173602	0.379547	Positive	463.08	287.05	3.8	462.062	C21H18O12	[M+H]+	Scutellarin	Flavonoids	Flavonoid	27740-01-8	B	-	-	-	-
pmp000087	88000	99600	92100	100000	81700	27700	93233.3	69800	-0.417619	0.346188	0.40694	0.0536217	Positive	269.1	177.05	3.4	268.081	C13H16O6	[M+H]+	2-Feruloyl-sn-glycerol	Phenolic acids	Phenolic acids	-	A	-	-	-	-
pmp000113	19700	20000	21100	23500	24200	23800	20266.7	23833.3	0.233872	0.00163576	0.00530992	0.0298064	Positive	389.1	374.1	8.2	388.099	C20H20O8	[M+H]+	5-hydroxy-6,7,8,3′,4′-pentamethoxyflavone	Flavonoids	Flavonoid	-	B	-	-	-	-
pmp000210	983000	987000	1070000	27200	176000	12100	1.01333e+06	71766.7	-3.81965	9.31e-05	0.000622172	0.489046	Positive	407.12	317.09	5.2	406.101	C22H18N2O6	[M+H]+	Tryptanthrin	Alkaloids	Alkaloids	-	B	-	-	-	-
pmp000231	337000	326000	280000	7610000	5620000	16600000	314333	9.94333e+06	4.98336	0.046356	0.0832435	1.42353	Positive	339.1	147.04	3.3	338.085	C16H18O8	[M+H]+	Trans-3-O-p-coumaric quinic acid	Phenolic acids	Phenolic acids	-	A	-	-	-	-
pmp000232	27100	27600	46900	524000	1110000	919000	33866.7	851000	4.65122	0.00908832	0.0209578	0.441046	Positive	339.1	147.04	2.9	338.085	C16H18O8	[M+H]+	Cis-3-p-coumaric quinic acid	Phenolic acids	Phenolic acids	-	B	-	-	-	-
pmp000236	14400	4730	12000	11800	9	9	10376.7	3939.33	-1.39732	0.258282	0.320573	0.0305596	Positive	565.1	367.1	3.6	564.123	C26H28O14	[M+H]+	Apigenin-6-C-glucose- 8-xylcose	Flavonoids	Flavonoid carbonoside	-	B	-	-	-	-
pmp000254	1470000	1580000	1510000	1630000	1010000	1420000	1520000	1.35333e+06	-0.167554	0.418286	0.474507	0.134538	Positive	237.12	149.06	5.9	236.093	C13H16O4	[M+H]+	Z-6-Hydroxy-7-methoxydihydroligustilide	Others	Others	-	B	-	-	-	-
pmp000413	137000	123000	129000	31400	229000	62400	129667	107600	-0.26913	0.737836	0.78628	0.0305101	Positive	433.11	283.06	3.7	432.088	C21H20O10	[M+H]+	genistein 8-C-glucoside	Flavonoids	Flavonoid carbonoside	66026-80-0	B	-	-	-	-
pmp000423	12600	14500	16500	14900	14700	12700	14533.3	14100	-0.0436705	0.760391	0.804223	0.00413763	Positive	331.28	313.27	8.7	330.251	C19H38O4	[M+H]+	Monopalmitin	Lipid	Glycerol ester	19670-51-0	A	-	-	-	-
pmp000460	1040000	981000	1020000	3770000	2540000	2290000	1.01367e+06	2.86667e+06	1.49979	0.0154976	0.0340623	0.649942	Positive	284.1	147	4.9	283.108	C17H17NO3	[M+H]+	N-cis-Paprazine	Alkaloids	Phenolamine	-	A	-	-	-	-
pmp000488	1680000	1660000	1630000	1720000	1320000	1400000	1.65667e+06	1480000	-0.162686	0.224457	0.283595	0.164743	Positive	288.2	138.09	6.5	287.137	C17H21NO3	[M+H]+	1-[1-oxo-5(3,4-methylenedioxyphenyl)-2E-pentenyl]-piperidine	Alkaloids	Piperidine alkaloids	-	B	-	-	-	-
pmp000545	1860000	2030000	2110000	1060000	847000	594000	2000000	833667	-1.26246	0.00161121	0.00527077	0.538194	Positive	355.1	337.12	2.9	354.079	C16H18O9	[M+H]+	Cryptochlorogenic??Acid	Phenolic acids	Phenolic acids	-	A	-	-	-	-
pmp000573	154000	187000	168000	31000	59000	17500	169667	35833.3	-2.24333	0.000993736	0.00367046	0.182626	Positive	447.12	285.08	5.2	446.102	C22H22O10	[M+H]+	Acacetin-7-O-galactoside	Flavonoids	Flavonoid	-	B	-	-	-	-
pmp000576	227000	139000	169000	4780000	4620000	6050000	178333	5150000	4.85192	0.000391967	0.00179794	1.12041	Positive	449.11	287.06	3.9	449.089	C21H21O11+	[M+H]+	Anthocyanin 3-O-beta-D-glucoside	Flavonoids	Anthocyanins	-	A	-	-	-	-
pmp000578	698000	670000	694000	230000	46100	81600	687333	119233	-2.52722	0.00056924	0.00240409	0.378671	Positive	463.08	287.05	3.8	462.079	C25H18O9	[M+H]+	Luteolin-7-O-glucuronide	Flavonoids	Flavonoid	-	B	-	-	-	-
pmp000579	627000	583000	563000	3510000	838000	5430000	591000	3.25933e+06	2.46335	0.115615	0.174248	0.694311	Positive	463.12	301.07	4.4	462.096	C22H22O11	[M+H]+	Diosmetin-7-O-galactoside	Flavonoids	Flavonoid	-	B	-	-	-	-
pmp000580	431000	497000	470000	593000	797000	9220000	466000	3.53667e+06	2.92399	0.340782	0.402191	0.615639	Positive	465.1	303.05	3.8	464.076	C21H20O12	[M+H]+	Quercetin 3-O-beta-D-glucoside	Flavonoids	Flavonols	-	A	-	-	-	-
pmp000583	235000	227000	242000	58800	70500	341000	234667	156767	-0.581994	0.446106	0.50336	0.0874025	Positive	477.1	301.07	4.3	476.076	C22H20O12	[M+H]+	Diosmetin-7-O-glucuronide	Flavonoids	Flavonoid	-	B	-	-	-	-
pmp000585	34500	33500	50800	121000	125000	121000	39600	122333	1.62725	0.000136878	0.000793447	0.145082	Positive	519.11	433.11	4.5	518.085	C24H22O13	[M+H]+	Apigenin-7-O-(6-O-Malonyl Glucoside)	Flavonoids	Flavonoid	-	B	-	-	-	-
pmp000587	51600	53200	51500	30600	65300	24400	52100	40100	-0.377681	0.399514	0.456896	0.0358494	Positive	535.11	449.1	4.2	534.08	C24H22O14	[M+H]+	Luteolin-7-O-(6'-O-malonyl)-beta-D-glucoside	Flavonoids	Flavonoid	-	B	-	-	-	-
pmp000588	118000	117000	108000	126000	123000	233000	114333	160667	0.490825	0.27107	0.334479	0.0802581	Positive	549.12	463.12	4.6	548.094	C25H24O14	[M+H]+	Diosmetin-7-O-(6'-O-malonyl)-beta-D-glucoside	Flavonoids	Flavonoid	-	B	-	-	-	-
pmp000595	254000	143000	319000	3900000	4790000	15300000	238667	7.99667e+06	5.06633	0.101449	0.157395	1.2072	Positive	611.16	449.1	3.3	610.126	C27H30O16	[M+H]+	Luteolin-7,3'-Di-O-Beta-D-Glucoside	Flavonoids	Flavonoid	-	A	-	-	-	-
pmp000596	643000	412000	549000	3800000	9380000	28600000	534667	1.39267e+07	4.70307	0.149194	0.213423	1.52005	Positive	627.15	465.1	2.9	626.12	C27H30O17	[M+H]+	Quercetin 3,7-bis-O-beta-D-glucoside	Flavonoids	Flavonols	-	A	-	-	-	-
pmp001012	382000	397000	402000	1850000	1580000	1920000	393667	1.78333e+06	2.17953	0.000180218	0.00101403	0.593376	Positive	333.1	303.05	6.5	332.076	C17H16O7	[M+H]+	6-hydroxy-1,2,3,7-tetramethoxy-xanthone	Others	Xanthone	-	B	-	-	-	-
pmp001086	392000	404000	514000	1530000	2670000	1070000	436667	1.75667e+06	2.00824	0.0505197	0.0888304	0.525278	Positive	127	97	0.8	126.026	C6H6O3	[M+H]+	5-Hydroxymethylfurfural	Phenolic acids	Phenolic acids	67-47-0	A	C11101	ko01120//Microbial metabolism in diverse environments	Global and overview maps	Metabolism
pmp001127	1580000	1510000	1720000	7190000	8000000	7540000	1.60333e+06	7.57667e+06	2.24049	1.61e-05	0.000213732	1.23657	Positive	301.11	286.08	6.2	300.053	C16H12O6	[M+H]+	chrysoeriol	Flavonoids	Flavonoid	491-71-4	A	C04293	ko00944//Flavone and flavonol biosynthesis	Biosynthesis of other secondary metabolites	Metabolism
pmp001161	7830	7160	9670	24600	12400	10500	8220	15833.3	0.945755	0.164527	0.227641	0.0352219	Positive	389.1	328.1	8	388.099	C20H20O8	[M+H]+	5-Hydroxyauranetin	Flavonoids	Flavonols	-	B	-	-	-	-
pmp001178	1010000	997000	1020000	3800000	2430000	2310000	1009000	2.84667e+06	1.49635	0.0183851	0.0391844	0.643681	Positive	284.1	147	4.8	283.108	C17H17NO3	[M+H]+	N-cis-sinapoyltyramine	Alkaloids	Phenolamine	-	A	-	-	-	-
pmp001193	773000	720000	762000	1050000	1230000	1140000	751667	1140000	0.600869	0.00203861	0.00646838	0.31029	Positive	126	103	0.6	125.008	C2H7NO3S	[M+H]+	taurine	Alkaloids	Alkaloids	-	A	C00245	ko01100//Metabolic pathways;ko02010//ABC transporters;ko00920//Sulfur metabolism;ko00430//Taurine and hypotaurine metabolism	Energy metabolism;Global and overview maps;Membrane transport;Metabolism of other amino acids	Environmental Information Processing;Metabolism
pmp001200	8380000	8210000	8360000	4790000	8480000	1550000	8.31667e+06	4940000	-0.751494	0.167054	0.228145	0.745616	Positive	314.1	145	4.9	313.117	C18H19NO4	[M+H]+	methoxy-N-Caffeoyltyramine	Alkaloids	Phenolamine	-	A	-	-	-	-
pmp001244	452000	456000	468000	9200	30600	16600	458667	18800	-4.60864	6.24e-07	3.55e-05	0.335652	Positive	266.13	207.06	2.3	266.124	C14H20NO4+	[M+H]+	caffeoylcholine	Alkaloids	Alkaloids	-	B	-	-	-	-
pmp001250	6960000	7060000	7200000	9600000	13200000	8800000	7.07333e+06	1.05333e+07	0.5745	0.0630673	0.106885	0.838948	Positive	520.34	184.07	8.4	520.304	C26H51NO7P+	[M+H]+	PC(18：2)	Lipid	PC	-	A	-	-	-	-
pmp001251	849000	789000	863000	405000	416000	621000	833667	480667	-0.794434	0.00876097	0.0204261	0.288631	Positive	520.34	184.07	8.2	520.304	C26H51NO7P+	[M+H]+	isoPC(18：2)	Lipid	LPC	-	A	-	-	-	-
pmp001252	17900	14700	29300	116000	57100	80000	20633.3	84366.7	2.0317	0.0227672	0.0464143	0.119029	Positive	284.13	164.07	4.8	283.108	C17H17NO3	[M+H]+	N-p-coumaroyltyramine	Alkaloids	Phenolamine	-	A	-	-	-	-
pmp001255	379000	372000	387000	160000	303000	58600	379333	173867	-1.12548	0.0444332	0.0804756	0.207849	Positive	314.14	177.05	4.8	313.131	C18H19NO4	[M+H]+	N-trans-feruloyltyramine	Alkaloids	Phenolamine	-	A	-	-	-	-
pmp001256	376000	353000	370000	155000	285000	64100	366333	168033	-1.12441	0.0370802	0.0689332	0.20623	Positive	314.14	177.05	4.9	313.131	C18H19NO4	[M+H]+	N-cis-feruloyltyramine	Alkaloids	Phenolamine	-	A	-	-	-	-
pmp001264	41400000	41700000	42700000	23100000	11600000	18300000	4.19333e+07	1.76667e+07	-1.24707	0.00194485	0.00626509	2.45412	Positive	274.28	256.27	6	273.243	C16H35NO2	[M+H]+	Hexadecyl sphingosine	Lipid	Sphingolipids	-	A	-	-	-	-
pmp001270	410000	370000	429000	237000	256000	227000	403000	240000	-0.747745	0.00108875	0.00392693	0.201611	Positive	494.33	184.07	8.1	493.282	C24H48NO7P	[M+H]+	LPC(16:2)	Lipid	LPC	-	A	-	-	-	-
pmp001272	6800000	5370000	5990000	10200000	15700000	7810000	6.05333e+06	1.12367e+07	0.892412	0.0942219	0.148266	0.992391	Positive	478.29	337.27	8.4	477.253	C23H44NO7P	[M+H]+	3-{(2-aminoethoxy )( hydroxy )phosphoryl]oxy}-2-12-octadecadienoate	Alkaloids	Alkaloids	-	A	-	-	-	-
pmp001273	6890000	6970000	7080000	9120000	13500000	9000000	6980000	10540000	0.594576	0.0741081	0.122642	0.841753	Positive	520.34	184.07	8.4	519.296	C26H50NO7P	[M+H]+	LPC(18:2)	Lipid	LPC	-	A	C04230	ko00564//Glycerophospholipid metabolism	Lipid metabolism	Metabolism
pmp001274	8000000	8270000	8990000	11400000	16600000	11700000	8420000	1.32333e+07	0.652284	0.0481823	0.0850751	1.00802	Positive	542.32	483.25	8.4	541.282	C28H48NO7P	[M+H]+	2-hydroxy-5,8,11,14,17-icosapentaenoyloxy ]propyl-2-( trimethylammonio)ethyl phosphate	Alkaloids	Alkaloids	-	A	-	-	-	-
pmp001275	52100	53000	127000	15900	89500	84400	77366.7	63266.7	-0.290267	0.702381	0.751497	0.0257005	Positive	672.42	331.29	8.7	671.363	C31H61O14N	[M+H]+	3-hydroxypropyl palmitate glc-glucosamine	Alkaloids	Alkaloids	-	A	-	-	-	-
pmp001276	43400000	42700000	43100000	11100000	11000000	18000000	4.30667e+07	1.33667e+07	-1.68793	0.000216667	0.00115739	2.74212	Positive	677.37	677.37	8.7	676.324	C33H56O14	[M+H]+	2，3-dihydroxypropyl-9,12,15-octadecatrienoate-hexose-hexose	Lipid	Free fatty acids	-	A	-	-	-	-
pmp001277	12300000	15100000	14800000	10200000	22200000	9380000	1.40667e+07	1.39267e+07	-0.0144305	0.975226	0.97987	0.0146399	Positive	454.3	313.28	8.8	453.253	C21H44NO7P	[M+H]+	3-{(2-aminoethoxy )( hydroxy )phosphoryl]oxy}-2-hydroxypropyl palmitate	Alkaloids	Alkaloids	-	A	-	-	-	-
pmp001278	1840000	1750000	1760000	1040000	2180000	1100000	1.78333e+06	1440000	-0.308508	0.407696	0.46374	0.189907	Positive	496.34	184.07	8.8	495.296	C24H50NO7P	[M+H]+	LPC(16:1)	Lipid	LPC	-	A	C04230	ko00564//Glycerophospholipid metabolism	Lipid metabolism	Metabolism
pmp001279	25400000	25400000	26600000	14100000	30100000	16500000	25800000	2.02333e+07	-0.350637	0.327766	0.392416	0.823015	Positive	518.32	104.11	7.8	517.276	C21H48N3O9P	[M+H]+	bis( N,N-diethylethanaminium) -2-acetamido-1,5-anhydro-2-deoxy-1-[-hydroxy( phosphonato) methyl]-D-glucitol	Alkaloids	Alkaloids	-	B	-	-	-	-
pmp001281	5360000	5440000	5510000	4680000	6650000	4320000	5.43667e+06	5.21667e+06	-0.0595941	0.776812	0.817493	0.0889137	Positive	522.36	184.07	9.1	521.311	C26H52NO7P	[M+H]+	LPC(18:1)	Lipid	LPC	-	A	C04230	ko00564//Glycerophospholipid metabolism	Lipid metabolism	Metabolism
pmp001282	1140000	985000	1060000	840000	1190000	746000	1.06167e+06	925333	-0.198286	0.392303	0.451094	0.122315	Positive	544.34	104.11	8.1	543.296	C28H50NO7P	[M+H]+	propyl2-( trimethylammonio)ethyl phosphate	Others	Others	-	B	-	-	-	-
pmp001285	8440000	8940000	7690000	7620000	9950000	6630000	8.35667e+06	8.06667e+06	-0.0509549	0.795892	0.833415	0.099138	Positive	149.02	65.04	9.7	148.012	C8H4O3	[M+H]+	Phthalic anhydride	Phenolic acids	Phenolic acids	85-44-9	A	-	-	-	-
pmp001286	19400000	20000000	20300000	12000000	38200000	13400000	19900000	21200000	0.0912958	0.886032	0.909746	0.172341	Positive	524.37	184.07	9.9	523.325	C26H54NO7P	[M+H]+	LPC(18:0)	Lipid	LPC	-	A	C04230	ko00564//Glycerophospholipid metabolism	Lipid metabolism	Metabolism
pmp001287	39600000	40100000	40900000	7260000	14400000	6220000	40200000	9.29333e+06	-2.11293	0.000286244	0.0014058	2.79319	Positive	120.08	103.05	1.9	119.067	C8H9N	[M+H]+	N-benzylmethylene isomethylamine	Alkaloids	Alkaloids	-	A	-	-	-	-
pmp001309	157000	160000	122000	1640000	2740000	12400000	146333	5.59333e+06	5.25638	0.186257	0.247353	0.937647	Positive	465.1	303.1	3.6	464.076	C21H20O12	[M+H]+	6-Hydroxykaempferol-7-O-glucoside	Flavonoids	Flavonols	-	A	-	-	-	-
pmp001311	173000	184000	158000	5180000	10300000	31900000	171667	1.57933e+07	6.52356	0.129056	0.189762	1.67109	Positive	627.2	303.1	2.9	626.12	C27H30O17	[M+H]+	6-Hydroxykaempferol-7,6-O-Diglucoside	Flavonoids	Flavonols	-	A	-	-	-	-
pmp001314	4420	4210	4980	4260	4150	5980	4536.67	4796.67	0.0803995	0.703415	0.751497	0.00372169	Positive	773.2	627.2	3.2	772.17	C33H40O21	[M+H]+	6-Hydroxykaempferol-3-O-rutin-6-O-glucoside	Flavonoids	Flavonols	-	A	-	-	-	-
