# Supplementary material for: EbMYBP1, a R2R3-MYB transcription factor, promotes flavonoid biosynthesis in Erigeron breviscapus
Source: Front Plant Sci. 2022 Jul 28;13:946827. doi: 10.3389/fpls.2022.946827 (PMC9366350; doi:10.3389/fpls.2022.946827)
Supplement: Supplementary file 4 [file Table_3.xls]

## Sheet: Table_3
Index	CK-1	CK-2	CK-3	EbP1-1	EbP1-2	EbP1-3	control_mean	case_mean	log2_FC(case_mean/control_mean)	Pvalue	fdr	vip	Ion mode	Q1 (Da)	Q3 (Da)	Rt (min)	Molecular Weight (Da)	Formula	Ionization model	Compounds	Class I	Class II	CAS	Level	C_ID	Pathway	KEGG_B_class	KEGG_A_class
Hmyn001360	11000000	11100000	11600000	5900000	7580000	6790000	1.12333e+07	6.75667e+06	-0.733403	0.000997208	0.00367046	1.05511	negative	299.11	59.01	2.8	300.135	C18H20O4	[M-H]-	Doitungbiphenyl A	Others	Others	-	A	-	-	-	-
Hmyn006999	62700000	47600000	44400000	37300000	30500000	26700000	5.15667e+07	31500000	-0.711087	0.0356414	0.0668475	2.09449	negative	311.3	183.01	11.7	312.302	C20H40O2	[M-H]-	Arachidic Acid	Lipid	Free fatty acids	-	A	-	-	-	-
Hmyp002315	13100000	12500000	11400000	362000	1260000	625000	1.23333e+07	749000	-4.04145	3.33e-05	0.000287084	1.71994	positive	303.04	257.04	3.9	302.042	C15H10O7	[M+H]+	3,5,7,4,- tetrahydroxy-Coumaronochromone	Others	Others	-	A	-	-	-	-
Hmyp007396	11400000	11100000	10900000	1900000	2310000	976000	1.11333e+07	1.72867e+06	-2.68715	2.36e-05	0.000237629	1.55038	positive	702.46	184.07	10.7	701.46	C37H68NO9P	[M+H]+	PC(oxo-11:0/18:2)	Lipid	Glycerol ester	-	A	-	-	-	-
Hmyp007792	18200000	17200000	20200000	5450000	4860000	1520000	1.85333e+07	3.94333e+06	-2.23263	0.000639054	0.00256839	1.91502	positive	636.41	495.4	11.2	635.414	C32H62NO9P	[M+H]+	PE(oxo-11:0/16:0)	Lipid	Glycerol ester	-	A	-	-	-	-
Qingke_Rfmb318-1-2	26800000	25600000	27100000	12200000	16300000	9790000	26500000	1.27633e+07	-1.05399	0.00216031	0.00670331	1.83949	Positive	144.1	55.05	1.4	144.092	C7H14NO2+	[M]+	Proline betaine (ProBet)	Amino Acid And Its Derivatives	Amino Acid And Its Derivatives	1195-94-4	A	-	-	-	-
YC512119	75100000	83900000	83100000	47800000	21100000	34300000	80700000	34400000	-1.23016	0.00485354	0.0130458	3.3522	Positive	318.3	256.26	6.3	317.266	C18H39NO3	[M+H]+	Phytosphingosine	Others	Others	-	A	C12144	ko01100//Metabolic pathways;ko00600//Sphingolipid metabolism	Global and overview maps;Lipid metabolism	Metabolism
mws0011	6360000	6390000	5830000	1630000	1940000	1900000	6.19333e+06	1.82333e+06	-1.76414	2.94e-05	0.00026932	1.05629	Negative	371.1	209	2.8	372.122	C17H24O9	[M-H]-	Syringin	Phenolic acids	Phenolic acids	118-34-3	B	C01533	ko00940//Phenylpropanoid biosynthesis	Biosynthesis of other secondary metabolites	Metabolism
mws0146	19700000	20300000	20000000	2920000	3750000	1840000	20000000	2.83667e+06	-2.81773	7.74e-06	0.000132696	2.09536	Positive	138.05	78	3.7	137.042	C7H7NO2	[M+H]+	Nicotinic Acid Methyl Ester（Methyl Nicotinate）	Alkaloids	Alkaloids	93-60-7	A	-	-	-	-
mws0178	31400000	29900000	28300000	54100	209000	325000	2.98667e+07	196033	-7.25129	5.01e-06	0.000116678	2.75705	Negative	353.1	191.01	2.7	354.079	C16H18O9	[M-H]-	chlorogenic acid	Phenolic acids	Phenolic acids	327-97-9	A	C00852	ko01110//Biosynthesis of secondary metabolites;ko00940//Phenylpropanoid biosynthesis;ko00941//Flavonoid biosynthesis;ko00945//Stilbenoid, diarylheptanoid and gingerol biosynthesis	Biosynthesis of other secondary metabolites;Global and overview maps	Metabolism
mws0179	6220000	5990000	5980000	442000	1300000	86800	6.06333e+06	609600	-3.31418	0.000121396	0.000731846	1.17703	Negative	367	190.9	3.7	368.093	C17H20O9	[M-H]-	Chlorogenic acid methyl ester	Phenolic acids	Phenolic acids	29708-87-0	B	-	-	-	-
mws0216	47100000	55300000	49100000	4470000	9050000	6210000	50500000	6.57667e+06	-2.94085	9.73e-05	0.000622172	3.3398	Positive	132.06	86	0.8	131.05	C5H9NO3	[M+H]+	trans-4-Hydroxy-L-proline	Amino Acid And Its Derivatives	Amino Acid And Its Derivatives	51-35-4	B	C01157	ko01100//Metabolic pathways;ko00330//Arginine and proline metabolism	Amino acid metabolism;Global and overview maps	Metabolism
mws0219	10200000	9980000	10400000	3710000	2560000	3950000	1.01933e+07	3.40667e+06	-1.58119	0.00010855	0.000663883	1.31437	Negative	132	88	0.7	133.03	C4H7NO4	[M-H]-	L-AsparticAcid	Amino Acid And Its Derivatives	Amino Acid And Its Derivatives	56-84-8	A	C00049	ko01100//Metabolic pathways;ko01110//Biosynthesis of secondary metabolites;ko01120//Microbial metabolism in diverse environments;ko01130//Biosynthesis of antibiotics;ko01230//Biosynthesis of amino acids;ko02010//ABC transporters;ko00970//Aminoacyl-tRNA biosynthesis;ko01210//2-Oxocarboxylic acid metabolism;ko00760//Nicotinate and nicotinamide metabolism;ko00250//Alanine, aspartate and glutamate me…	Amino acid metabolism;Biosynthesis of other secondary metabolites;Energy metabolism;Global and overview maps;Membrane transport;Metabolism of cofactors and vitamins;Metabolism of other amino acids;Translation	Environmental Information Processing;Genetic Information Processing;Metabolism
mws0241	11200000	10800000	11100000	1130000	2670000	649000	1.10333e+07	1483000	-2.89528	0.000104478	0.000648376	1.55786	Positive	209.1	146	2	208.075	C10H12N2O3	[M+H]+	L-KynurenineHydrate	Amino Acid And Its Derivatives	Amino Acid And Its Derivatives	2922-83-0	B	C00328	ko01100//Metabolic pathways;ko00380//Tryptophan metabolism	Amino acid metabolism;Global and overview maps	Metabolism
mws0248	9490000	9960000	6790000	2540000	4560000	2420000	8.74667e+06	3.17333e+06	-1.46273	0.00990676	0.0227209	1.14534	Negative	243.1	110	1.2	244.058	C9H12N2O6	[M-H]-	Uridine	Nucleotide and its derivates	Nucleotide and its derivates	58-96-8	A	C00299	ko01100//Metabolic pathways;ko00240//Pyrimidine metabolism	Global and overview maps;Nucleotide metabolism	Metabolism
mws0254	75800000	76200000	75900000	4820000	4630000	8290000	7.59667e+07	5.91333e+06	-3.68332	5.08e-07	3.55e-05	4.23703	Positive	156.1	110	0.7	155.061	C6H9N3O2	[M+H]+	L-Histidine	Amino Acid And Its Derivatives	Amino Acid And Its Derivatives	71-00-1	A	C00135	ko01100//Metabolic pathways;ko01110//Biosynthesis of secondary metabolites;ko01230//Biosynthesis of amino acids;ko02010//ABC transporters;ko00970//Aminoacyl-tRNA biosynthesis;ko00410//beta-Alanine metabolism;ko00340//Histidine metabolism	Amino acid metabolism;Global and overview maps;Membrane transport;Metabolism of other amino acids;Translation	Environmental Information Processing;Genetic Information Processing;Metabolism
mws0256	30600000	29900000	30900000	7670000	18700000	10700000	3.04667e+07	1.23567e+07	-1.30194	0.00539058	0.0140421	2.08331	Positive	118.1	72.1	0.8	117.07	C5H11NO2	[M+H]+	L-Valine	Amino Acid And Its Derivatives	Amino Acid And Its Derivatives	72-18-4	B	C00183	ko01100//Metabolic pathways;ko01110//Biosynthesis of secondary metabolites;ko01130//Biosynthesis of antibiotics;ko01230//Biosynthesis of amino acids;ko02010//ABC transporters;ko00970//Aminoacyl-tRNA biosynthesis;ko01210//2-Oxocarboxylic acid metabolism;ko00770//Pantothenate and CoA biosynthesis;ko00966//Glucosinolate biosynthesis;ko00460//Cyanoamino acid metabolism;ko00280//Valine, leucine and is…	Amino acid metabolism;Biosynthesis of other secondary metabolites;Global and overview maps;Membrane transport;Metabolism of cofactors and vitamins;Metabolism of other amino acids;Translation	Environmental Information Processing;Genetic Information Processing;Metabolism
mws0275	7490000	7500000	7470000	12800000	10600000	13600000	7.48667e+06	1.23333e+07	0.720167	0.00567901	0.0146131	1.0782	Negative	133	71	1	134.015	C4H6O5	[M-H]-	L(-)-Malic acid	Organic acids	Organic acids	636-61-3	A	C00497	ko00650//Butanoate metabolism	Carbohydrate metabolism	Metabolism
mws0376	6730000	6560000	6250000	19200000	11800000	19100000	6.51333e+06	16700000	1.35838	0.014252	0.031822	1.52962	Negative	115	71	1.1	116.006	C4H4O4	[M-H]-	Fumaric acid	Organic acids	Organic acids	110-17-8	B	C00122	ko01100//Metabolic pathways;ko01110//Biosynthesis of secondary metabolites;ko01120//Microbial metabolism in diverse environments;ko01130//Biosynthesis of antibiotics;ko00360//Phenylalanine metabolism;ko00760//Nicotinate and nicotinamide metabolism;ko00250//Alanine, aspartate and glutamate metabolism;ko01200//Carbon metabolism;ko01220//Degradation of aromatic compounds;ko00220//Arginine biosynthes…	Amino acid metabolism;Carbohydrate metabolism;Energy metabolism;Global and overview maps;Metabolism of cofactors and vitamins	Metabolism
mws0668	8350000	8140000	8030000	2180000	2130000	1960000	8.17333e+06	2090000	-1.96742	7.67e-07	3.55e-05	1.24904	Negative	283	151	1.8	284.063	C10H12N4O6	[M-H]-	Xanthosine	Nucleotide and its derivates	Nucleotide and its derivates	146-80-5	B	C01762	ko01100//Metabolic pathways;ko01110//Biosynthesis of secondary metabolites;ko00230//Purine metabolism;ko00232//Caffeine metabolism	Biosynthesis of other secondary metabolites;Global and overview maps;Nucleotide metabolism	Metabolism
mws0719	10500000	10100000	10300000	1070000	2480000	615000	10300000	1.38833e+06	-2.89122	9.99e-05	0.000629206	1.50509	Positive	209.1	146	1.9	208.075	C10H12N2O3	[M+H]+	Kinurenine	Organic acids	Organic acids	343-65-7	B	-	-	-	-
mws0847	14600000	14600000	14400000	1170000	1140000	1210000	1.45333e+07	1.17333e+06	-3.63068	4.44e-09	1.87e-06	1.85111	Positive	150	133	1	149.063	C6H7N5	[M+H]+	1-Methyladenine	Nucleotide and its derivates	Nucleotide and its derivates	5142-22-3	B	-	-	-	-
mws0917	2270000	2210000	2280000	10900000	9550000	11800000	2.25333e+06	10750000	2.2542	0.000202781	0.0010971	1.46701	Negative	329	314	6.3	330.061	C17H14O7	[M-H]-	3,7-Di-O-methylquercetin	Flavonoids	Flavonols	2068-02-02	A	C01265	ko00944//Flavone and flavonol biosynthesis	Biosynthesis of other secondary metabolites	Metabolism
mws1048	688000	738000	601000	8240000	12700000	13100000	675667	1.13467e+07	4.06981	0.00237909	0.00722284	1.62494	Positive	449.1	286.8	2.7	448.082	C21H20O11	[M+H]+	Cyanidin 3-O-galactoside	Flavonoids	Anthocyanins	27661-36-5	B	-	-	-	-
mws1371	7110000	6880000	6640000	12600000	11000000	9970000	6.87667e+06	11190000	0.702429	0.00515432	0.01368	1.01698	Positive	161	107.2	1.5	160.091	C10H12N2	[M+H]+	Anatabine	Alkaloids	Alkaloids	581-49-7	A	C10126	ko01110//Biosynthesis of secondary metabolites;ko00960//Tropane, piperidine and pyridine alkaloid biosynthesis	Biosynthesis of other secondary metabolites;Global and overview maps	Metabolism
mws1372	10000000	9910000	9770000	6190000	3080000	5000000	9.89333e+06	4.75667e+06	-1.05651	0.00482059	0.0130403	1.11775	Positive	147.1	105	1.9	146.077	C9H10N2	[M+H]+	Myosmine	Alkaloids	Alkaloids	532-12-7	A	-	-	-	-
mws1373	699000	739000	698000	4500000	8800000	13000000	712000	8.76667e+06	3.62208	0.0304296	0.0583695	1.33389	Positive	159.1	118	4.1	158.077	C10H10N2	[M+H]+	β-Nicotyrine	Alkaloids	Alkaloids	487-19-4	A	-	-	-	-
mws1379	7150000	6760000	7070000	571000	508000	476000	6.99333e+06	518333	-3.75403	7.58e-07	3.55e-05	1.28846	Positive	149.1	80	1.2	148.091	C9H12N2	[M+H]+	nornicotine	Alkaloids	Alkaloids	494-97-3	A	C06524	ko00960//Tropane, piperidine and pyridine alkaloid biosynthesis	Biosynthesis of other secondary metabolites	Metabolism
mws1478	15400000	14100000	15600000	19600000	18800000	21500000	1.50333e+07	1.99667e+07	0.409429	0.00603442	0.0152487	1.08812	Positive	163.12	130	1.2	162.106	C10H14N2	[M+H]+	Nicotine	Alkaloids	Alkaloids	1954-05-11	A	C00745	ko01100//Metabolic pathways;ko01110//Biosynthesis of secondary metabolites;ko00960//Tropane, piperidine and pyridine alkaloid biosynthesis	Biosynthesis of other secondary metabolites;Global and overview maps	Metabolism
mws1489	116000000	113000000	96200000	67900000	68800000	70200000	108400000	6.89667e+07	-0.652394	0.00312755	0.00896092	3.11076	Negative	283.26	283.26	11	284.248	C18H36O2	[M-H]-	Stearic Acid	Lipid	Free fatty acids	1957-04-11	A	C01530	ko00061//Fatty acid biosynthesis;ko01040//Biosynthesis of unsaturated fatty acids	Lipid metabolism	Metabolism
mws1584	67300000	69900000	65800000	4240000	6770000	4180000	6.76667e+07	5.06333e+06	-3.74029	1.82e-06	5.49e-05	4.00424	Negative	515.12	191	3.1	516.105	C25H24O12	[M-H]-	Cynarin	Phenolic acids	Phenolic acids	30964-13-7	B	-	-	-	-
mws1587	56200000	52100000	56200000	3740000	9180000	6310000	5.48333e+07	6410000	-3.09666	2.03e-05	0.000237612	3.51614	Positive	132.1	86	1.4	131.085	C6H13NO2	[M+H]+	alpha-Aminocaproic acid	Amino Acid And Its Derivatives	Amino Acid And Its Derivatives	327-57-1	B	-	-	-	-
mws1712	23500000	22900000	23100000	4510000	8870000	3900000	2.31667e+07	5760000	-2.00791	0.000380985	0.00176676	2.09436	Positive	166.19	103.06	2.4	165.07	C9H11NO2	[M+H]+	D-(+)-Phenylalanine	Amino Acid And Its Derivatives	Amino Acid And Its Derivatives	673-06-3	B	C02265	ko00360//Phenylalanine metabolism	Amino acid metabolism	Metabolism
mws2108	64300000	62000000	61600000	115000	522000	358000	6.26333e+07	331667	-7.56105	2.07e-07	2.91e-05	3.99721	Negative	353.1	135.1	2.9	354.079	C16H18O9	[M-H]-	Cryptochlorogenic acid	Phenolic acids	Phenolic acids	905-99-7	A	-	-	-	-
pmb0160	46600000	46600000	44300000	17500000	8990000	20500000	4.58333e+07	1.56633e+07	-1.54901	0.00103038	0.00374846	2.74785	Positive	353.3	261.1	7.5	352.237	C21H36O4	[M+H]+	MAG (18:3) isomer5	Lipid	Glycerol ester	-	A	-	-	-	-
pmb0502	10600000	12500000	12300000	9	9	9	11800000	9	-20.3224	4.02e-05	0.000319708	1.73394	Positive	292.1	147.4	1.8	291.176	C16H25N3O2	[M+H]+	N-p-Coumaroyl spermidine	Alkaloids	Phenolamine	-	A	-	-	-	-
pmb0896	14200000	14200000	14300000	900000	1840000	1680000	1.42333e+07	1.47333e+06	-3.27212	1.65e-06	5.34e-05	1.80729	Positive	265.1	177.5	2.4	264.132	C14H20N2O3	[M+H]+	N'-Feruloyl putrescine	Alkaloids	Phenolamine	-	A	-	-	-	-
pmb1605	20800000	19000000	20200000	5630000	4730000	6930000	20000000	5.76333e+06	-1.79502	6.76e-05	0.000467919	1.9051	Positive	353.3	261.4	8.6	352.237	C21H36O4	[M+H]+	MAG (18:3) isomer3	Lipid	Glycerol ester	-	A	-	-	-	-
pmb1912	35800000	35100000	36000000	3680000	5380000	2030000	3.56333e+07	3.69667e+06	-3.26893	5.84e-06	0.000117389	2.85891	Positive	474.2	327	2.4	473.144	C20H23N7O7	[M+H]+	10-Formyl-THF	Alkaloids	Alkaloids	-	A	C00234	ko01100//Metabolic pathways;ko01120//Microbial metabolism in diverse environments;ko00970//Aminoacyl-tRNA biosynthesis;ko01200//Carbon metabolism;ko00670//One carbon pool by folate	Global and overview maps;Metabolism of cofactors and vitamins;Translation	Genetic Information Processing;Metabolism
pmb2221	14000000	13900000	14100000	8190000	11600000	6260000	14000000	8.68333e+06	-0.689106	0.0271942	0.0538777	1.08241	Positive	318.3	60.1	6.8	317.266	C18H39NO3	[M+H]+	4-Hydroxysphinganine	Lipid	Sphingolipids	-	A	C12144	ko01100//Metabolic pathways;ko00600//Sphingolipid metabolism	Global and overview maps;Lipid metabolism	Metabolism
pmb2325	25700000	25500000	25100000	5440000	3850000	6100000	2.54333e+07	5130000	-2.30969	7.97e-06	0.000132696	2.28007	Positive	353.1	261.8	8.3	352.237	C21H36O4	[M+H]+	MAG (18:3) isomer2	Lipid	Glycerol ester	-	A	-	-	-	-
pmb2871	14200000	11500000	12000000	2530000	2860000	4030000	1.25667e+07	3140000	-2.00077	0.000569689	0.00240409	1.54066	Negative	315.1	108.02	2.4	316.065	C13H16O9	[M-H]-	2,5-dihydroxy benzoic acid O-hexside	Phenolic acids	Phenolic acids	-	B	-	-	-	-
pmb2940	6530000	6250000	6230000	72000	698000	30500	6.33667e+06	266833	-4.56971	1.37e-05	0.000193012	1.24561	Negative	385.1	205	3.1	386.102	C17H22O10	[M-H]-	1-O-beta-D-Glucopyranosyl sinapate	Phenolic acids	Phenolic acids	-	A	-	-	-	-
pmb3042	10300000	13100000	11200000	366000	817000	383000	1.15333e+07	522000	-4.46562	0.000194074	0.00107196	1.66959	Negative	491.1	329.1	3.9	492.105	C23H24O12	[M-H]-	Tricin 5-O-hexoside	Flavonoids	Flavonoid	-	B	-	-	-	-
pme0008	6220000	6310000	6820000	960000	711000	440000	6450000	703667	-3.19634	1.8e-05	0.000229561	1.21189	Positive	176.1	113	0.8	175.084	C6H13N3O3	[M+H]+	L-Citrulline	Amino Acid And Its Derivatives	Amino Acid And Its Derivatives	372-75-8	B	C00327	ko01100//Metabolic pathways;ko01110//Biosynthesis of secondary metabolites;ko01130//Biosynthesis of antibiotics;ko01230//Biosynthesis of amino acids;ko00220//Arginine biosynthesis	Amino acid metabolism;Global and overview maps	Metabolism
pme0040	46700000	48800000	47300000	10000000	13100000	15500000	47600000	1.28667e+07	-1.88732	3.47e-05	0.000287084	2.97502	Positive	136.1	119	1.1	135.049	C5H5N5	[M+H]+	Adenine	Nucleotide and its derivates	Nucleotide and its derivates	73-24-5	A	C00147	ko01100//Metabolic pathways;ko00230//Purine metabolism;ko00908//Zeatin biosynthesis	Global and overview maps;Metabolism of terpenoids and polyketides;Nucleotide metabolism	Metabolism
pme0057	4660000	4380000	5040000	275000	568000	321000	4.69333e+06	388000	-3.59648	3.46e-05	0.000287084	1.04779	Positive	136	118.1	0.8	135.028	C4H9NO2S	[M+H]+	DL-homocysteine	Amino Acid And Its Derivatives	Amino Acid And Its Derivatives	6027-13-0	B	C00155	ko01100//Metabolic pathways;ko01110//Biosynthesis of secondary metabolites;ko01230//Biosynthesis of amino acids;ko00270//Cysteine and methionine metabolism;ko00920//Sulfur metabolism	Amino acid metabolism;Energy metabolism;Global and overview maps	Metabolism
pme0274	83700000	82900000	92000000	10500000	19700000	12000000	86200000	1.40667e+07	-2.61541	5.97e-05	0.000434231	4.28382	Positive	132.09	79.06	1.5	131.085	C6H13NO2	[M+H]+	6-Aminocaproic acid	Organic acids	Organic acids	60-32-2	B	C02378	ko01100//Metabolic pathways;ko01120//Microbial metabolism in diverse environments	Global and overview maps	Metabolism
pme0369	159000	152000	163000	5160000	6200000	13000000	158000	8120000	5.68348	0.0317133	0.0605567	1.32153	Negative	593.16	285	4.3	594.132	C27H30O15	[M-H]-	Kaempferol 3-O-rutinoside (Nicotiflorin)	Flavonoids	Flavonols	17650-84-9	B	-	-	-	-
pme1002	6520000	6240000	6030000	651000	1560000	768000	6.26333e+06	993000	-2.65707	7.84e-05	0.000533919	1.15802	Positive	138.08	103	1.2	137.076	C8H11NO	[M+H]+	L-Tyramine	Amino Acid And Its Derivatives	Amino Acid And Its Derivatives	51-67-2	A	C00483	ko01110//Biosynthesis of secondary metabolites;ko00350//Tyrosine metabolism;ko00950//Isoquinoline alkaloid biosynthesis	Amino acid metabolism;Biosynthesis of other secondary metabolites;Global and overview maps	Metabolism
pme1228	9300000	9010000	9650000	564000	649000	1180000	9320000	797667	-3.54647	5.76e-06	0.000117389	1.47657	Positive	221.1	134.06	2.1	220.075	C11H12N2O3	[M+H]+	5-Hydroxy-L-tryptophan	Amino Acid And Its Derivatives	Amino Acid And Its Derivatives	56-69-9	A	C00643	ko01100//Metabolic pathways;ko00380//Tryptophan metabolism	Amino acid metabolism;Global and overview maps	Metabolism
pme1605	146000	139000	132000	5220000	5810000	11500000	139000	7510000	5.75566	0.0211791	0.0442454	1.29157	Negative	593.16	285	3.7	594.132	C27H30O15	[M-H]-	Kaempferol 3-O-robinobioside (Biorobin)	Flavonoids	Flavonols	17297-56-2	B	-	-	-	-
pme1816	11000000	10500000	10600000	37500	154000	88000	10700000	93166.7	-6.84358	2.83e-07	2.99e-05	1.64922	Negative	353	191	2.6	354.079	C16H18O9	[M-H]-	Neochlorogenic acid (5-O-Caffeoylquinic acid)	Phenolic acids	Phenolic acids	906-33-2	A	-	-	-	-
pme2268	25700000	25400000	27000000	3030000	1950000	10200000	2.60333e+07	5060000	-2.36315	0.00134968	0.00459326	2.28244	Positive	138	94.01	0.8	137.042	C7H7NO2	[M+H]+	Trigonelline	Alkaloids	Alkaloids	535-83-1	B	C01004	ko00760//Nicotinate and nicotinamide metabolism	Metabolism of cofactors and vitamins	Metabolism
pme2634	27800000	26900000	27900000	6770000	16500000	9440000	2.75333e+07	1.09033e+07	-1.33641	0.00469553	0.012784	2.00102	Positive	118	59.07	1.3	117.07	C5H11NO2	[M+H]+	Dl-Norvaline	Amino Acid And Its Derivatives	Amino Acid And Its Derivatives	6600-40-4	A	-	-	-	-
pme3017	34200000	31900000	31900000	45200000	39500000	44700000	3.26667e+07	4.31333e+07	0.400984	0.00611203	0.0153528	1.57962	Positive	104	59.05	1.2	103.056	C4H9NO2	[M+H]+	2-Aminoisobutyric acid	Amino Acid And Its Derivatives	Amino Acid And Its Derivatives	62-57-7	B	-	-	-	-
pme3184	4890000	5100000	5110000	271000	432000	437000	5.03333e+06	380000	-3.72744	8.41e-07	3.55e-05	1.09158	Positive	332	136	1.1	331.053	C10H14N5O6P	[M+H]+	2'-Deoxyadenosine-5'-monophosphate	Nucleotide and its derivates	Nucleotide and its derivates	653-63-4	B	C00360	ko01100//Metabolic pathways;ko00230//Purine metabolism	Global and overview maps;Nucleotide metabolism	Metabolism
pme3337	92500000	89700000	96400000	2950000	3970000	2530000	9.28667e+07	3150000	-4.88174	1.45e-06	5.08e-05	4.7939	Positive	384	252	2.2	383.09	C14H17N5O8	[M+H]+	N6-Succinyl Adenosine	Nucleotide and its derivates	Nucleotide and its derivates	4542-23-8	A	-	-	-	-
pmf0323	8130000	7780000	8030000	4190000	3240000	2510000	7980000	3.31333e+06	-1.26811	0.000718874	0.00280893	1.08378	Positive	177.1	80.05	2.5	176.086	C10H12N2O	[M+H]+	(-)-cotinine	Alkaloids	Alkaloids	486-56-6	A	-	-	-	-
pmn001367	12500000	12000000	11900000	1870000	3410000	4650000	1.21333e+07	3310000	-1.87407	0.000433487	0.00190554	1.48988	Negative	315.07	109.03	2.4	316.065	C13H16O9	[M-H]-	Protocatechuic acid-4-glucoside	Phenolic acids	Phenolic acids	-	B	-	-	-	-
pmn001611	22300000	22600000	23000000	6250000	5860000	11500000	2.26333e+07	7870000	-1.52401	0.00128166	0.0045162	1.91547	Negative	253.2	253.2	10.9	254.205	C16H30O2	[M-H]-	Palmitoleic acid	Lipid	Free fatty acids	373-49-9	B	C08362	ko00061//Fatty acid biosynthesis	Lipid metabolism	Metabolism
pmn001695	12000000	11500000	10500000	3580000	8220000	7850000	1.13333e+07	6550000	-0.791005	0.0369127	0.0689254	1.00987	Negative	371.1	249.06	3.5	372.088	C16H20O10	[M-H]-	Trihydroxycinnamoylquinic acid	Phenolic acids	Phenolic acids	-	A	-	-	-	-
pmn001727	4930000	4640000	4860000	193000	1120000	39900	4810000	450967	-3.41494	0.000235163	0.00124048	1.05007	Negative	474.18	312.12	3.8	475.161	C24H29NO9	[M-H]-	N-(4-O-(β-D-Glucopyranosyl)-E-feruloyl)-tyramine	Alkaloids	Phenolamine	-	A	-	-	-	-
pmp000001	1750000	1710000	1850000	9470000	9930000	9040000	1770000	9480000	2.42114	7.74e-06	0.000132696	1.4048	Positive	301.07	286.05	5.7	300.053	C16H12O6	[M+H]+	Hispidulin	Flavonoids	Flavonoid	1447-88-7	B	-	-	-	-
pmp000004	1500000	1480000	1570000	6460000	5580000	6980000	1.51667e+06	6340000	2.06358	0.000297255	0.00144185	1.10388	Positive	331.08	316.06	5.9	330.061	C17H14O7	[M+H]+	Jaceosidin	Flavonoids	Anthocyanins	18085-97-7	B	-	-	-	-
pmp000231	337000	326000	280000	7610000	5620000	16600000	314333	9.94333e+06	4.98336	0.046356	0.0832435	1.42353	Positive	339.1	147.04	3.3	338.085	C16H18O8	[M+H]+	Trans-3-O-p-coumaric quinic acid	Phenolic acids	Phenolic acids	-	A	-	-	-	-
pmp000576	227000	139000	169000	4780000	4620000	6050000	178333	5150000	4.85192	0.000391967	0.00179794	1.12041	Positive	449.11	287.06	3.9	449.089	C21H21O11+	[M+H]+	Anthocyanin 3-O-beta-D-glucoside	Flavonoids	Anthocyanins	-	A	-	-	-	-
pmp001127	1580000	1510000	1720000	7190000	8000000	7540000	1.60333e+06	7.57667e+06	2.24049	1.61e-05	0.000213732	1.23657	Positive	301.11	286.08	6.2	300.053	C16H12O6	[M+H]+	chrysoeriol	Flavonoids	Flavonoid	491-71-4	A	C04293	ko00944//Flavone and flavonol biosynthesis	Biosynthesis of other secondary metabolites	Metabolism
pmp001264	41400000	41700000	42700000	23100000	11600000	18300000	4.19333e+07	1.76667e+07	-1.24707	0.00194485	0.00626509	2.45412	Positive	274.28	256.27	6	273.243	C16H35NO2	[M+H]+	Hexadecyl sphingosine	Lipid	Sphingolipids	-	A	-	-	-	-
pmp001274	8000000	8270000	8990000	11400000	16600000	11700000	8420000	1.32333e+07	0.652284	0.0481823	0.0850751	1.00802	Positive	542.32	483.25	8.4	541.282	C28H48NO7P	[M+H]+	2-hydroxy-5,8,11,14,17-icosapentaenoyloxy ]propyl-2-( trimethylammonio)ethyl phosphate	Alkaloids	Alkaloids	-	A	-	-	-	-
pmp001276	43400000	42700000	43100000	11100000	11000000	18000000	4.30667e+07	1.33667e+07	-1.68793	0.000216667	0.00115739	2.74212	Positive	677.37	677.37	8.7	676.324	C33H56O14	[M+H]+	2，3-dihydroxypropyl-9,12,15-octadecatrienoate-hexose-hexose	Lipid	Free fatty acids	-	A	-	-	-	-
pmp001287	39600000	40100000	40900000	7260000	14400000	6220000	40200000	9.29333e+06	-2.11293	0.000286244	0.0014058	2.79319	Positive	120.08	103.05	1.9	119.067	C8H9N	[M+H]+	N-benzylmethylene isomethylamine	Alkaloids	Alkaloids	-	A	-	-	-	-
