# Supplementary material for: EbMYBP1, a R2R3-MYB transcription factor, promotes flavonoid biosynthesis in Erigeron breviscapus
Source: Front Plant Sci. 2022 Jul 28;13:946827. doi: 10.3389/fpls.2022.946827 (PMC9366350; doi:10.3389/fpls.2022.946827)
Supplement: Supplementary file 5 [file Table_4.xls]

## Sheet: CK-vs-EbP1.filter.annot1.xls
id	CK-1_fpkm	CK-2_fpkm	CK-3_fpkm	EbP1-1_fpkm	EbP1-2_fpkm	EbP1-3_fpkm	CK_mean	EbP1_mean	log2(fc)	PValue	FDR
ncbi_107813613	0	0	0	61.5	54.13	423.6	0.001	179.743	17.4556	7.03e-15	4.94e-13
ncbi_107826422	0	0	0	3.94	0.48	64.77	0.001	23.0633	14.4933	1.44e-05	0.000162825
ncbi_107781346	0	0	0	5.15	3.64	17.3	0.001	8.69667	13.0862	1.28e-15	1.01e-13
ncbi_107759714	0	0	0	6.8	7.8	10.79	0.001	8.46333	13.047	1.92e-12	9.52e-11
ncbi_107779389	0	0	0	9.07	7.32	4.31	0.001	6.9	12.7524	3.32e-13	1.85e-11
ncbi_107813362	0	0	0	5.62	4.77	6.23	0.001	5.54	12.4357	4.86e-13	2.64e-11
MSTRG.23245	0	0	0	5.56	5.98	3.96	0.001	5.16667	12.335	1.35e-17	1.37e-15
ncbi_107816839	0	0	0	3.02	4.83	6.55	0.001	4.8	12.2288	2.69e-14	1.76e-12
MSTRG.5280	0	0	0	2.96	5.61	5.81	0.001	4.79333	12.2268	8.04e-15	5.6e-13
ncbi_107807439	0	0	0	2.16	4.63	6.45	0.001	4.41333	12.1077	1.05e-11	4.53e-10
ncbi_107798378	0	0	0	8.14	2.44	2.62	0.001	4.4	12.1033	3.48e-09	9.53e-08
ncbi_107783967	0	0	0	3.29	3.56	5.45	0.001	4.1	12.0014	3.32e-10	1.1e-08
ncbi_107812701	0	0	0	4.75	0.25	7.29	0.001	4.09667	12.0002	1.69e-06	2.49e-05
ncbi_107772842	0	0	0	6.44	3.53	2	0.001	3.99	11.9622	1.4e-08	3.37e-07
ncbi_107776941	0	0	0	1.02	2.48	7.98	0.001	3.82667	11.9019	7.07e-08	1.45e-06
ncbi_107822886	0	0	0	2.85	1.03	5.42	0.001	3.1	11.5981	5.8e-12	2.62e-10
ncbi_107808189	0	0	0	2.07	2.93	2.54	0.001	2.51333	11.2954	2.76e-12	1.32e-10
ncbi_107787125	0	0	0	2.82	1.58	2.2	0.001	2.2	11.1033	2.81e-09	7.85e-08
ncbi_107801774	0.07	0.04	0.19	59.85	37.23	517.58	0.1	204.887	11.0006	9.1e-17	8.26e-15
ncbi_107815654	0	0	0	0.55	2.26	2.9	0.001	1.90333	10.8943	6.38e-09	1.65e-07
MSTRG.43774	0	0	0	2.84	1.33	1.5	0.001	1.89	10.8842	5.86e-10	1.85e-08
ncbi_107803997	0	0	0	0.62	1.4	3.64	0.001	1.88667	10.8816	6.35e-08	1.32e-06
ncbi_107811622	0	0	0	1.61	1.37	2.49	0.001	1.82333	10.8324	1.04e-09	3.14e-08
ncbi_107763561	0	0	0	1.44	0.88	3.04	0.001	1.78667	10.8031	3.97e-08	8.69e-07
ncbi_107823855	0	0	0	0.45	2.54	2.35	0.001	1.78	10.7977	1.52e-09	4.4e-08
MSTRG.24598	0	0	0	1.31	0.37	2.62	0.001	1.43333	10.4852	1.04e-06	1.63e-05
ncbi_107830262	0	0	0	0.13	1.49	2.47	0.001	1.36333	10.4129	4.38e-07	7.51e-06
MSTRG.17034	0	0	0	1.87	1.57	0.48	0.001	1.30667	10.3517	3.85e-05	0.000381648
ncbi_107794040	0	0	0	1.3	2.15	0.32	0.001	1.25667	10.2954	5.41e-06	6.93e-05
MSTRG.29676	0	0	0	1.22	1.03	1.43	0.001	1.22667	10.2605	2.31e-05	0.000244749
ncbi_107777285	0	0	0	1.22	0.82	1.63	0.001	1.22333	10.2566	9.5e-07	1.5e-05
ncbi_107795806	0	0	0	1.6	0.97	0.95	0.001	1.17333	10.1964	3.75e-09	1.02e-07
ncbi_107829000	0	0	0	0.75	1.19	1.49	0.001	1.14333	10.159	6.98e-06	8.64e-05
ncbi_107815977	0	0	0	1.84	0.61	0.91	0.001	1.12	10.1293	0.000345082	0.0024829
ncbi_107769080	0	0	0	0.34	0.95	2.05	0.001	1.11333	10.1207	5.18e-06	6.65e-05
ncbi_107784615	0	0	0	0.83	0.7	1.78	0.001	1.10333	10.1077	2.47e-08	5.67e-07
ncbi_107771196	0	0	0	0.33	1.56	1.41	0.001	1.1	10.1033	8.4e-07	1.34e-05
MSTRG.10055	0	0	0	0.13	3.11	0	0.001	1.08	10.0768	0.0125108	0.0470091
ncbi_107782834	0	0	0	1.14	1.28	0.76	0.001	1.06	10.0498	1.43e-08	3.44e-07
ncbi_107785744	0	0	0	0.72	1.9	0.36	0.001	0.993333	9.95613	9.9e-07	1.55e-05
MSTRG.27711	0	0	0	0.26	0.33	2.32	0.001	0.97	9.92184	5.54e-05	0.000519714
ncbi_107778127	0	0	0	0.07	0.88	1.91	0.001	0.953333	9.89684	0.000150361	0.00122282
MSTRG.50818	0	0	0	2.03	0.81	0	0.001	0.946667	9.88671	0.00749327	0.0314324
ncbi_107778025	0	0	0	1.21	0.62	0.91	0.001	0.913333	9.835	0.000119082	0.00100306
ncbi_107780619	0	0	0	0.08	2.26	0.39	0.001	0.91	9.82972	0.000523314	0.00353314
ncbi_107811676	0	0	0	0.22	0.27	2.11	0.001	0.866667	9.75933	4.42e-05	0.00042891
ncbi_107767212	0.04	0	0.04	15.01	14.94	38.1	0.0266667	22.6833	9.73238	2.58e-18	2.95e-16
ncbi_107784114	0	0	0	0.07	1.24	1.11	0.001	0.806667	9.65583	0.000246556	0.00186823
ncbi_107779436	0	0	0	0.6	0.28	1.5	0.001	0.793333	9.63178	4.19e-05	0.000410833
ncbi_107791792	0	0	0	0.12	0.78	1.45	0.001	0.783333	9.61348	6.95e-05	0.000630615
ncbi_107796079	0	0	0	0.12	0.03	2.13	0.001	0.76	9.56986	0.000236642	0.00180333
MSTRG.27667	0	0	0	1.17	0.2	0.88	0.001	0.75	9.55075	2.13e-05	0.000228273
ncbi_107816480	0	0	0	0.44	1.66	0.04	0.001	0.713333	9.47843	0.000564013	0.00376275
ncbi_107814836	0	0	0	0.17	0.29	1.64	0.001	0.7	9.45121	0.000144802	0.00118639
ncbi_107795558	0	0	0	0	0.51	1.56	0.001	0.69	9.43045	0.00398222	0.0188577
ncbi_107809022	0	0	0	1.08	0.24	0.69	0.001	0.67	9.38802	4.79e-06	6.2e-05
ncbi_107766086	0	0	0	0.39	0.26	1.27	0.001	0.64	9.32193	0.000118091	0.000995897
ncbi_107799889	0	0	0	0.34	1.44	0.14	0.001	0.64	9.32193	0.000476781	0.00326394
MSTRG.7592	0	0	0	0.54	0.98	0.37	0.001	0.63	9.29921	0.0001803	0.00143004
ncbi_107819377	0	0	0	0.32	0.4	1.14	0.001	0.62	9.27612	9.92e-05	0.000856637
MSTRG.45359	0	0	0	0	0.26	1.58	0.001	0.613333	9.26053	0.00630076	0.0273895
ncbi_107777503	0	0	0	0.83	0.43	0.52	0.001	0.593333	9.2127	0.000179695	0.00142601
MSTRG.6082	0	0	0	0.89	0.44	0.43	0.001	0.586667	9.1964	0.0006085	0.00401463
MSTRG.32783	0	0	0	0.53	0.37	0.85	0.001	0.583333	9.18818	0.00057148	0.00380283
ncbi_107797432	0	0	0	0.45	1.22	0.05	0.001	0.573333	9.16323	0.00205042	0.0109916
ncbi_107816173	0	0	0	0.73	0.4	0.56	0.001	0.563333	9.13785	0.000364472	0.00260236
MSTRG.34316	0	0	0	1.05	0.37	0.27	0.001	0.563333	9.13785	0.00798469	0.0330409
MSTRG.41918	0	0	0	0.26	0.46	0.9	0.001	0.54	9.07682	0.00832912	0.0341351
MSTRG.18881	0	0	0	0	1.33	0.29	0.001	0.54	9.07682	0.0130704	0.0486955
ncbi_107811322	0	0	0	0.35	0.05	1.2	0.001	0.533333	9.05889	0.00224631	0.0118543
ncbi_107816937	0	0	0	0.79	0.4	0.39	0.001	0.526667	9.04075	1.76e-05	0.000193915
ncbi_107802503	0	0	0	0.6	0.47	0.51	0.001	0.526667	9.04075	0.000270022	0.00201762
ncbi_107826359	0	0	0	0.53	0.61	0.44	0.001	0.526667	9.04075	0.00598007	0.026249
ncbi_107820272	0	0	0	0.58	0.72	0.24	0.001	0.513333	9.00375	3.98e-05	0.000393172
MSTRG.42897	0.01	0	0	2.53	0.77	1.8	0.00333333	1.7	8.99435	2.47e-11	1e-09
ncbi_107782144	0	0	0	0.64	0.13	0.75	0.001	0.506667	8.98489	0.0030852	0.0153392
ncbi_107794642	0	0	0	0.35	0.42	0.7	0.001	0.49	8.93664	2.59e-06	3.63e-05
ncbi_107791164	0	0	0	0.43	0.18	0.84	0.001	0.483333	8.91687	0.00246554	0.0127822
ncbi_107829661	0.02	0.02	0	3.97	5.8	9.1	0.0133333	6.29	8.88188	1.38e-15	1.08e-13
ncbi_107773484	0	0	0	0.08	0.16	1.17	0.001	0.47	8.87652	0.00564483	0.0250687
MSTRG.43430	0	0	0	0.62	0	0.77	0.001	0.463333	8.85591	0.00672784	0.0288532
MSTRG.48748	0	0	0.05	9.97	7.78	5.3	0.0166667	7.68333	8.84862	2.88e-12	1.38e-10
ncbi_107818277	0	0	0	0.27	0.94	0.16	0.001	0.456667	8.835	2.63e-05	0.000274208
ncbi_107770934	0.07	0.08	0	16.22	47.5	4.77	0.05	22.83	8.83479	5.65e-13	3.01e-11
MSTRG.12253	0	0	0	0.8	0.25	0.31	0.001	0.453333	8.82443	0.00333393	0.0163541
ncbi_107765656	0	0	0	0.17	0.49	0.68	0.001	0.446667	8.80305	0.000353342	0.00253533
ncbi_107778277	0	0	0	0.05	0.48	0.8	0.001	0.443333	8.79225	0.000814252	0.00512479
ncbi_107780639	0	0	0	0.7	0.42	0.2	0.001	0.44	8.78136	2.04e-06	2.93e-05
ncbi_107825604	0	0	0	0.7	0.26	0.36	0.001	0.44	8.78136	1.54e-05	0.000172908
ncbi_107797148	0	0	0	0.52	0.22	0.53	0.001	0.423333	8.72565	1.1e-05	0.00012895
ncbi_107811321	0	0	0	0.12	0.22	0.93	0.001	0.423333	8.72565	0.00170555	0.00944917
ncbi_107781522	0.3	0.07	0	45.14	28.78	81.77	0.123333	51.8967	8.71694	1.95e-32	7.96e-30
ncbi_107782222	0	0	0	0.37	0.48	0.36	0.001	0.403333	8.65583	0.00145917	0.00828894
ncbi_107820622	0	0	0	0.37	0.29	0.54	0.001	0.4	8.64386	9.1e-06	0.000108744
ncbi_107762262	0	0	0	0.06	0.31	0.83	0.001	0.4	8.64386	0.00298699	0.0149289
ncbi_107829499	0	0	0	0.1	0.22	0.86	0.001	0.393333	8.61961	0.000126321	0.00105461
ncbi_107810383	0	0	0	0.56	0.02	0.6	0.001	0.393333	8.61961	0.000338991	0.00244522
MSTRG.16074	0	0	0	0.69	0.15	0.3	0.001	0.38	8.56986	7.4e-05	0.000665278
ncbi_107766017	0	0	0	0.69	0.16	0.29	0.001	0.38	8.56986	0.000307208	0.00224797
ncbi_107786221	0	0	0	0.42	0.65	0.05	0.001	0.373333	8.54432	0.00630529	0.0274067
ncbi_107796073	0	0	0	0.62	0.35	0.09	0.001	0.353333	8.46489	0.000411546	0.00288683
MSTRG.46242	0.49	0.34	0.64	189.7	88.49	227.24	0.49	168.477	8.42555	1.08e-70	5.95e-67
ncbi_107783255	0	0	0	0.19	0.42	0.42	0.001	0.343333	8.42347	0.000606864	0.0040065
ncbi_107821436	0	0	0	0.6	0.2	0.19	0.001	0.33	8.36632	0.000629022	0.00412527
ncbi_107831352	0	0	0	0.48	0.12	0.36	0.001	0.32	8.32193	0.000493442	0.00336311
MSTRG.50063	0	0	0	0.35	0.2	0.36	0.001	0.303333	8.24476	0.00190762	0.0103636
ncbi_107798095	0	0	0	0.4	0.23	0.28	0.001	0.303333	8.24476	0.00967721	0.0384872
ncbi_107804359	0	0	0	0.42	0.15	0.33	0.001	0.3	8.22882	0.00159877	0.00895147
ncbi_107827483	0.03	0	0	0.99	3.06	4.86	0.01	2.97	8.21432	9.41e-10	2.85e-08
ncbi_107829381	0	0	0	0.41	0.34	0.14	0.001	0.296667	8.2127	0.00616942	0.0269202
MSTRG.50845	0.23	0.12	0.21	64.37	1.16	99.65	0.186667	55.06	8.2044	7.49e-13	3.92e-11
ncbi_107784787	0	0	0	0.26	0.03	0.56	0.001	0.283333	8.14636	6.2e-05	0.00057139
ncbi_107824883	0.02	0.03	0.07	13.89	9.38	10.55	0.04	11.2733	8.1387	3.05e-30	9.94e-28
MSTRG.17102	0.11	0	0	4.07	1.75	24.71	0.0366667	10.1767	8.11658	3.7e-05	0.000369289
ncbi_107806362	0	0	0	0.33	0.12	0.38	0.001	0.276667	8.11201	0.000194115	0.00152503
ncbi_107822225	0	0	0	0.33	0.13	0.36	0.001	0.273333	8.09452	0.00141923	0.00809484
ncbi_107773916	0	0	0	0.29	0.44	0.07	0.001	0.266667	8.05889	0.0033874	0.0165573
MSTRG.13865	0.12	0	0.33	39.26	31.52	48.34	0.15	39.7067	8.04827	9.52e-25	2.27e-22
ncbi_107783521	0	0	0	0.25	0.12	0.36	0.001	0.243333	7.92679	0.000455926	0.00314072
ncbi_107770091	0.25	0.11	0.14	20.15	13.65	87.4	0.166667	40.4	7.92125	6.38e-25	1.55e-22
ncbi_107811594	0.02	0	0	2.65	1.3	0.86	0.00666667	1.60333	7.90989	1.09e-08	2.68e-07
ncbi_107814728	0	0	0	0.37	0.13	0.22	0.001	0.24	7.90689	0.00248035	0.0128402
ncbi_107786575	0.07	0	0	6.52	7.04	2.89	0.0233333	5.48333	7.87652	2.18e-09	6.2e-08
ncbi_107784616	0	0	0	0.3	0.18	0.2	0.001	0.226667	7.82443	0.0016455	0.0091716
ncbi_107766563	0	0	0	0.38	0.19	0.11	0.001	0.226667	7.82443	0.00769371	0.0320917
ncbi_107765048	0	0	0	0.09	0.09	0.48	0.001	0.22	7.78136	0.001391	0.00796478
ncbi_107763694	0	0	0	0.42	0.03	0.21	0.001	0.22	7.78136	0.00484969	0.0221824
ncbi_107759469	0	0	0	0.43	0.08	0.15	0.001	0.22	7.78136	0.0119126	0.0453026
ncbi_107771308	0	0	0	0.19	0.07	0.37	0.001	0.21	7.71425	0.00123625	0.0072369
ncbi_107798000	0	0	0	0.33	0.2	0.09	0.001	0.206667	7.69116	0.00367012	0.0176619
ncbi_107805955	0	0	0	0.08	0.12	0.4	0.001	0.2	7.64386	0.00589101	0.0259524
ncbi_107814657	1.74	0.23	0.71	114.47	108.61	257	0.893333	160.027	7.4849	4.66e-19	5.78e-17
ncbi_107786569	0	0	0	0.16	0.11	0.25	0.001	0.173333	7.43741	0.00540806	0.0242347
ncbi_107794428	0	0	0	0.08	0.26	0.17	0.001	0.17	7.40939	0.00766487	0.0320038
ncbi_107767682	0	0	0	0.41	0.05	0.05	0.001	0.17	7.40939	0.00983627	0.0389789
ncbi_107792974	0	0	0	0.24	0.09	0.17	0.001	0.166667	7.38082	0.00785738	0.0326358
ncbi_107800233	0	0	0	0.14	0.02	0.34	0.001	0.166667	7.38082	0.00961512	0.0383144
MSTRG.17060	0.06	0.21	0.06	9.92	3.25	39.17	0.11	17.4467	7.3093	6.07e-09	1.58e-07
ncbi_107806462	0.81	0.07	0.21	26.39	27.02	115.14	0.363333	56.1833	7.2727	4.77e-11	1.85e-09
ncbi_107803213	0.04	0	0	2.56	0.62	2.96	0.0133333	2.04667	7.26209	4.6e-07	7.85e-06
ncbi_107796897	0.36	0.05	0.1	19.87	17.78	40.49	0.17	26.0467	7.25942	5.15e-39	3.8e-36
MSTRG.36878	0.08	0.25	0.29	16.45	33.38	44.55	0.206667	31.46	7.25007	1.19e-42	1.05e-39
MSTRG.19960	0	0.08	0.07	7.36	3.41	11.69	0.05	7.48667	7.22625	4.57e-10	1.48e-08
ncbi_107798833	0.33	0.08	0.11	21.54	17.24	38.62	0.173333	25.8	7.21768	2.04e-46	2.2e-43
ncbi_107802235	0	0	0.08	4.61	4.58	2.48	0.0266667	3.89	7.18859	1.52e-10	5.33e-09
ncbi_107813413	0.04	0	0	0.29	4.45	0.89	0.0133333	1.87667	7.13699	8.81e-06	0.00010563
ncbi_107806206	0	0	0	0.07	0.07	0.28	0.001	0.14	7.12928	0.0110013	0.04252
ncbi_107807923	0	0.1	0	1.12	3.74	8.82	0.0333333	4.56	7.09592	8.98e-09	2.26e-07
ncbi_107770893	1.02	0.58	0.53	53.31	68.42	169.4	0.71	97.0433	7.09467	3.09e-51	4.64e-48
ncbi_107818086	0	0	0	0.17	0.14	0.1	0.001	0.136667	7.09452	0.00299242	0.0149515
ncbi_107832219	0	0	0	0.14	0.15	0.12	0.001	0.136667	7.09452	0.00768351	0.0320681
ncbi_107809744	0.49	0.22	0.08	15.93	8.45	81.88	0.263333	35.42	7.07153	4.98e-10	1.6e-08
ncbi_107798092	0	0	0	0.11	0.19	0.07	0.001	0.123333	6.94642	0.00443003	0.0205747
ncbi_107831571	0.1	0	0	4.64	3.19	4.43	0.0333333	4.08667	6.93782	2.42e-14	1.6e-12
ncbi_107817188	0	0	0	0.2	0.01	0.15	0.001	0.12	6.90689	0.00265225	0.0135641
ncbi_107802859	0	0.05	0	0.69	4.96	0.31	0.0166667	1.98667	6.89724	1.55e-05	0.000173319
ncbi_107831114	0.08	0	0	3.82	0.77	4.85	0.0266667	3.14667	6.88264	2.7e-06	3.76e-05
ncbi_107775685	0.12	0.05	0	1.97	6.81	11.11	0.0566667	6.63	6.87036	5.01e-13	2.71e-11
MSTRG.43033	0	0	0.04	1.67	1.33	1.64	0.0133333	1.54667	6.85798	1.75e-07	3.29e-06
ncbi_107775282	0.06	0	0	3.26	1.55	1.99	0.02	2.26667	6.82443	2.75e-07	4.93e-06
ncbi_107810515	0.37	0.12	0.3	13.11	8.08	66.92	0.263333	29.37	6.80131	1.19e-10	4.28e-09
ncbi_107794626	0	0.16	0	5.68	10.45	1.44	0.0533333	5.85667	6.7789	2.09e-06	2.99e-05
ncbi_107822089	0.06	0	0	1.83	1.5	3.24	0.02	2.19	6.77479	2.72e-07	4.88e-06
ncbi_107828446	0	0	0.1	1.14	3.17	6.54	0.0333333	3.61667	6.76155	1.01e-07	2.01e-06
ncbi_107811409	0.05	0	0	2.4	0.3	2.72	0.0166667	1.80667	6.76022	4.62e-06	6.01e-05
ncbi_107820684	0	0.03	0	1.73	0.13	1.3	0.01	1.05333	6.71882	3.23e-06	4.4e-05
ncbi_107831042	0.53	0.95	0.95	62.13	54.85	138.16	0.81	85.0467	6.71419	3.73e-61	1.09e-57
ncbi_107808010	0	0.09	0.2	3.35	12.7	13.77	0.0966667	9.94	6.68408	1.35e-17	1.37e-15
ncbi_107794305	4.84	1.9	2.71	230.35	227.69	483.32	3.15	313.787	6.63829	5.4e-59	1.27e-55
ncbi_107777457	0.07	0	0	3.49	0.93	2.55	0.0233333	2.32333	6.63766	2.88e-06	3.99e-05
ncbi_107779738	0	0	0.05	2.05	1.32	1.6	0.0166667	1.65667	6.63517	8.3e-09	2.1e-07
MSTRG.44293	0	0.07	0	2.18	1.64	2.94	0.0233333	2.25333	6.59352	2.75e-07	4.93e-06
ncbi_107817155	0	0.06	0	2.29	1.01	2.42	0.02	1.90667	6.57491	8.11e-07	1.3e-05
MSTRG.35237	0.08	0	0.08	5.15	1.98	7.85	0.0533333	4.99333	6.54882	1.3e-18	1.53e-16
ncbi_107806172	0	0	0.04	0.05	1.14	2.27	0.0133333	1.15333	6.43463	0.000108176	0.000923133
ncbi_107763249	2.6	1.33	1.29	96.24	250.94	94.53	1.74	147.237	6.40291	9.19e-46	9.48e-43
ncbi_107786222	0.05	0	0	0.63	3.14	0.34	0.0166667	1.37	6.36107	7.47e-05	0.000670415
ncbi_107822812	0	0	0.03	1.39	0.25	0.81	0.01	0.816667	6.35168	2.98e-05	0.000306346
ncbi_107795677	1.28	0.45	0.84	32.58	17.34	157.14	0.856667	69.02	6.33214	2.3e-10	7.87e-09
ncbi_107793897	0	0.08	0.13	6.43	3.18	7.24	0.07	5.61667	6.32622	6.67e-11	2.52e-09
ncbi_107786641	0	0	0	0.07	0.11	0.06	0.001	0.08	6.32193	0.0123825	0.0466144
ncbi_107805739	0	0	0.06	1.62	0.08	2.84	0.02	1.51333	6.24159	4.56e-05	0.000440423
MSTRG.23963	0.39	0	0.31	18.8	5.78	27.82	0.233333	17.4667	6.22607	1.27e-17	1.31e-15
ncbi_107805556	1.41	0.21	0.3	63.06	15.27	64.51	0.64	47.6133	6.21715	4.27e-10	1.39e-08
ncbi_107807632	0	0	0.04	1.51	0.34	1.08	0.0133333	0.976667	6.19476	1.39e-05	0.000157506
ncbi_107800981	0	0.06	0.05	2.61	2.26	2.81	0.0366667	2.56	6.12553	4.57e-08	9.84e-07
ncbi_107815560	0.03	0.07	0	1.82	2.82	2.34	0.0333333	2.32667	6.12516	4.04e-11	1.58e-09
ncbi_107788390	0	0.05	0	0.42	0.99	2.01	0.0166667	1.14	6.09592	2.13e-05	0.000228102
ncbi_107826250	0.02	0.19	0	3.13	7.62	3.57	0.07	4.77333	6.0915	1.37e-16	1.22e-14
ncbi_107808830	0.31	0.19	0.29	12.22	9.22	31.5	0.263333	17.6467	6.06636	5.01e-28	1.5e-25
ncbi_107789348	2.08	0.08	0.02	31.07	19.82	90.7	0.726667	47.1967	6.02125	0.000230697	0.00176509
ncbi_107830396	0	0	0.03	0.74	0.5	0.66	0.01	0.633333	5.98489	1.43e-05	0.000161171
ncbi_107810034	0.25	0	0	7.27	4.15	4.23	0.0833333	5.21667	5.96809	0.00148692	0.0084224
ncbi_107773493	0	0.98	0.28	14.09	6.02	58.71	0.42	26.2733	5.96707	7.41e-05	0.000666152
ncbi_107779363	0.18	0.13	0.2	9.14	8.94	12.95	0.17	10.3433	5.92702	1.09e-40	8.44e-38
ncbi_107789007	0.05	0.06	0.15	4.94	4.37	6.46	0.0866667	5.25667	5.92253	1.5e-15	1.17e-13
ncbi_107829652	0.02	0	0	0.03	1.12	0.06	0.00666667	0.403333	5.91886	0.00230306	0.0120983
ncbi_107830515	0	0.05	0.04	1.74	1.19	2.3	0.03	1.74333	5.86074	3.69e-07	6.44e-06
ncbi_107792895	0.17	0	0.12	4.56	9.56	2.7	0.0966667	5.60667	5.85798	7.61e-14	4.66e-12
ncbi_107828445	0.05	0.23	0.25	3.98	13.1	13.1	0.176667	10.06	5.83146	6.93e-18	7.47e-16
ncbi_107790908	0.04	0.13	0.19	7.67	3.18	8.83	0.12	6.56	5.77259	1.85e-17	1.84e-15
ncbi_107827801	0.07	0	0	1.39	0.68	1.69	0.0233333	1.25333	5.74723	4.97e-05	0.000473209
ncbi_107764952	0	0	0.03	0.27	0.44	0.87	0.01	0.526667	5.71882	9.39e-05	0.000816398
ncbi_107783430	0	0	0.03	0.49	0.37	0.68	0.01	0.513333	5.68182	5.28e-07	8.86e-06
ncbi_107783945	0.03	0.22	0	1.2	8.34	3.17	0.0833333	4.23667	5.66789	0.000153842	0.00124724
ncbi_107785272	0.05	0	0	1.47	0.69	0.38	0.0166667	0.846667	5.66676	0.000112395	0.000954197
ncbi_107779117	9.47	0.77	1.2	293.21	57.39	226.34	3.81333	192.313	5.65626	2.99e-06	4.11e-05
ncbi_107799546	0.23	0.43	0	12.61	10.65	9.29	0.22	10.85	5.62405	5.14e-20	7.29e-18
MSTRG.17184	0.08	0	0	0.99	1.47	1.44	0.0266667	1.3	5.60733	5.29e-05	0.000499063
MSTRG.11675	0	0	0.08	1.66	0.94	1.3	0.0266667	1.3	5.60733	0.000124022	0.00103904
ncbi_107791731	0.02	0	0	0.24	0.22	0.5	0.00666667	0.32	5.58496	2.26e-05	0.000240934
ncbi_107781813	0.44	0.33	0.43	18.65	16.49	20.93	0.4	18.69	5.54612	3.06e-76	2.16e-72
ncbi_107805360	0.87	0.4	0.46	27.49	8.36	43.39	0.576667	26.4133	5.51738	2.51e-23	5e-21
ncbi_107795979	0	0.02	0.06	0.97	0.8	1.89	0.0266667	1.22	5.5157	1.58e-09	4.59e-08
ncbi_107799285	0	0.08	0	0.75	0.98	1.86	0.0266667	1.19667	5.48784	5.15e-06	6.61e-05
ncbi_107760129	0.42	0.15	0.66	14.73	33.57	6.73	0.41	18.3433	5.48349	3.36e-16	2.82e-14
MSTRG.45318	0.16	0	0.13	2.3	3.94	6.68	0.0966667	4.30667	5.47741	1.5e-05	0.000168725
ncbi_107785521	0	0	0.03	1.04	0.12	0.17	0.01	0.443333	5.47032	0.000645101	0.00420953
ncbi_107783407	0.28	0.3	0.22	10.87	11.29	13.21	0.266667	11.79	5.46638	3.65e-65	1.39e-61
MSTRG.25847	0.09	0	0.18	3.55	6.12	2.25	0.09	3.97333	5.46428	1.71e-07	3.21e-06
ncbi_107794006	0	0.03	0	0.49	0.29	0.54	0.01	0.44	5.45943	0.000220468	0.00169944
ncbi_107807670	0.02	0	0	0.35	0.23	0.29	0.00666667	0.29	5.44294	0.000327683	0.00237671
ncbi_107789047	0.06	0	0.06	0.85	1.47	2.88	0.04	1.73333	5.43741	9.72e-06	0.00011513
ncbi_107827024	0.05	0.09	0.05	1.64	5.24	1.32	0.0633333	2.73333	5.43155	1.12e-11	4.82e-10
MSTRG.19125	0.11	0	0	4.3	0.31	0.1	0.0366667	1.57	5.42015	0.00470824	0.0216394
ncbi_107774397	0.02	0.02	0.02	1.12	0.63	0.79	0.02	0.846667	5.40372	7.22e-09	1.84e-07
ncbi_107779469	0.18	0.05	0.04	3.4	2.69	5.31	0.09	3.8	5.39993	3.1e-13	1.73e-11
ncbi_107786667	0.15	0	0	2.92	0.81	2.59	0.05	2.10667	5.39689	7.37e-08	1.51e-06
ncbi_107769085	0.32	0.3	0.34	9.45	7.02	23.1	0.32	13.19	5.36523	7.01e-22	1.18e-19
ncbi_107777773	0	0	0.11	1.06	0.68	2.79	0.0366667	1.51	5.36394	5.44e-06	6.96e-05
MSTRG.9235	0.13	0	0.19	5.37	3.89	3.9	0.106667	4.38667	5.36194	1.04e-11	4.5e-10
ncbi_107816439	0.17	0	0	1.93	2.25	2.75	0.0566667	2.31	5.34925	7.44e-06	9.13e-05
ncbi_107760108	0	0.09	0	1.33	0.86	1.46	0.03	1.21667	5.34183	0.0001804	0.00143046
ncbi_107768146	0.04	0.19	0.25	7.97	3.89	7.53	0.16	6.46333	5.33613	2.21e-18	2.55e-16
ncbi_107760468	0.14	0.05	0.09	6.26	1.16	3.44	0.0933333	3.62	5.27745	2.87e-09	7.99e-08
ncbi_107806425	0.15	0	0	2.46	1.57	1.77	0.05	1.93333	5.27302	6.44e-09	1.66e-07
ncbi_107831218	0.21	0.02	0.06	2.46	1.32	7.43	0.0966667	3.73667	5.27259	5.46e-11	2.1e-09
ncbi_107803458	0	0	0.04	0.62	0.18	0.72	0.0133333	0.506667	5.24793	0.000707665	0.00455532
ncbi_107799919	0	0	0.03	0.41	0.13	0.6	0.01	0.38	5.24793	0.00170803	0.00945941
MSTRG.45222	0.1	0	0	1.39	1.07	1.24	0.0333333	1.23333	5.20945	3.1e-05	0.00031701
MSTRG.52326	0.07	0.22	0.13	5.81	4.73	4.99	0.14	5.17667	5.20852	4.23e-14	2.69e-12
ncbi_107831035	0.24	0.26	0.08	13.42	1.48	6.53	0.193333	7.14333	5.20744	1.1e-08	2.71e-07
ncbi_107782748	0.33	0.08	0.17	6.02	3.52	11.54	0.193333	7.02667	5.18368	7.87e-17	7.19e-15
ncbi_107798647	0	0	0.15	2.46	0.1	2.84	0.05	1.8	5.16993	0.000287576	0.00212886
MSTRG.5455	0.38	0.94	0	15.57	17.71	14.22	0.44	15.8333	5.16932	1.29e-20	1.94e-18
ncbi_107766502	10.62	3.7	8.77	275.4	198.57	347.11	7.69667	273.693	5.15218	8.05e-41	6.32e-38
ncbi_107783808	0.1	0.28	0.07	3.91	6.98	5.03	0.15	5.30667	5.14477	1.58e-24	3.67e-22
ncbi_107815995	0.1	0.34	0.69	14.4	12.11	13.3	0.376667	13.27	5.13874	1.13e-30	3.81e-28
ncbi_107780180	0	0.11	0	0.95	1.25	1.62	0.0366667	1.27333	5.118	9.84e-06	0.000116327
ncbi_107822179	0	0.18	0.1	2.18	0.91	6.61	0.0933333	3.23333	5.11449	8.73e-09	2.2e-07
MSTRG.5243	0	0	0.11	2.31	0.65	0.85	0.0366667	1.27	5.11422	0.00166014	0.00923764
ncbi_107804288	0.3	0.33	0.19	2.86	16.54	8.94	0.273333	9.44667	5.11107	3.61e-14	2.31e-12
ncbi_107796406	0.05	0	0.1	2.31	1.26	1.6	0.05	1.72333	5.10713	4.67e-07	7.95e-06
ncbi_107802017	0.73	0.09	0.89	18.06	22.53	18.02	0.57	19.5367	5.09908	1.74e-29	5.53e-27
ncbi_107829310	0	0	0.08	0.44	0.31	1.97	0.0266667	0.906667	5.08746	0.00296637	0.0148473
ncbi_107774767	0.11	0.17	0.22	6.24	2.1	8.63	0.166667	5.65667	5.08491	2.37e-14	1.57e-12
ncbi_107825965	1.13	0.4	0.55	30.79	12.04	27.67	0.693333	23.5	5.08297	3.69e-27	1.05e-24
ncbi_107789855	0.18	0	0.22	7.37	0.24	5.75	0.133333	4.45333	5.06178	0.00162992	0.00909398
ncbi_107812557	0	0.1	0	1.49	0.85	0.95	0.0333333	1.09667	5.04002	1.83e-05	0.000200591
ncbi_107798372	4.48	0.57	0.69	61.52	43.28	83.98	1.91333	62.9267	5.03951	1.48e-07	2.83e-06
ncbi_107828995	0.16	0	0.05	1.93	2.39	2.52	0.07	2.28	5.02554	7e-09	1.8e-07
ncbi_107787838	0	0.18	0.58	8.27	3.82	12.25	0.253333	8.11333	5.00119	2.01e-11	8.31e-10
ncbi_107816366	0	0.28	0.05	2.2	8.22	0.05	0.11	3.49	4.98765	0.0116012	0.044357
ncbi_107800812	0	0	0.13	2.36	0.19	1.57	0.0433333	1.37333	4.98606	0.000778832	0.0049345
ncbi_107797237	0	0.07	0.21	1.08	4.85	2.9	0.0933333	2.94333	4.97891	3.14e-10	1.05e-08
ncbi_107829459	0.11	0	0	0.83	0.49	2.14	0.0366667	1.15333	4.9752	2.01e-05	0.000216998
ncbi_107795297	0.62	0.04	0.1	11.14	4.65	7.77	0.253333	7.85333	4.9542	1.83e-12	9.1e-11
ncbi_107780859	0.07	0	0	1.03	0.3	0.83	0.0233333	0.72	4.94753	0.00130121	0.00754136
ncbi_107800943	0.49	0.09	0.12	3.7	7.55	10.32	0.233333	7.19	4.94553	2.94e-15	2.21e-13
MSTRG.22394	0.37	0.14	0	6.32	5.04	4.26	0.17	5.20667	4.93675	2.1e-08	4.91e-07
ncbi_107806421	0.1	0.02	0.04	1.79	0.54	2.52	0.0533333	1.61667	4.92184	8.22e-10	2.52e-08
ncbi_107793238	0.17	0.01	0.01	2.56	0.7	2.49	0.0633333	1.91667	4.91949	4.64e-09	1.24e-07
ncbi_107806018	0	0	0.04	0.18	0.86	0.17	0.0133333	0.403333	4.91886	0.00644521	0.0279019
ncbi_107830801	0.05	0	0	0.61	0.35	0.55	0.0166667	0.503333	4.91648	5.26e-05	0.000496318
ncbi_107801081	0.61	0.3	0.92	23.1	12.5	19.6	0.61	18.4	4.91475	3.56e-33	1.52e-30
ncbi_107804719	0	0.05	0.09	1.31	2.04	0.87	0.0466667	1.40667	4.91374	3.32e-06	4.51e-05
ncbi_107815175	0.6	0.51	0.54	9.93	21.84	17.9	0.55	16.5567	4.91184	1.61e-38	1.11e-35
ncbi_107832526	0.11	0	0	1.1	0.99	1.22	0.0366667	1.10333	4.91126	7.23e-05	0.000652098
ncbi_107795059	0.08	0	0	1.1	0.08	1.21	0.0266667	0.796667	4.90087	0.00156877	0.00880642
ncbi_107773386	0.1	0.11	0.1	2.91	4.03	2.2	0.103333	3.04667	4.88185	1.07e-06	1.66e-05
ncbi_107829205	0	0.03	0	0.31	0.46	0.1	0.01	0.29	4.85798	0.00168498	0.00935372
ncbi_107820643	0	0.05	0	0.62	0.18	0.64	0.0166667	0.48	4.848	0.00212896	0.0113524
ncbi_107791388	0.22	0.24	0.9	14.6	7.28	17.27	0.453333	13.05	4.84733	5.21e-18	5.72e-16
ncbi_107767528	1.92	1.05	2	52.9	34.8	55.14	1.65667	47.6133	4.84501	4.82e-51	6.81e-48
ncbi_107769142	0	0	0.05	0.73	0.33	0.37	0.0166667	0.476667	4.83794	0.00226045	0.0119174
ncbi_107768809	0.07	0	0.07	1.36	1.79	0.81	0.0466667	1.32	4.822	0.000163016	0.00131065
ncbi_107770257	1.97	0.54	0.86	39.13	15.78	40.26	1.12333	31.7233	4.81969	6.5e-20	9.04e-18
ncbi_107820474	2.19	0.36	0.63	24.51	46.05	19	1.06	29.8533	4.81576	1.32e-16	1.18e-14
ncbi_107768438	0.89	0.59	1.81	46.29	9.61	36.61	1.09667	30.8367	4.81345	1.28e-17	1.32e-15
ncbi_107774178	0.58	0.23	0.31	7.51	13.97	9.75	0.373333	10.41	4.80136	2.31e-27	6.68e-25
ncbi_107785229	0.28	0.12	0.64	11.02	3.27	14.48	0.346667	9.59	4.78991	2.1e-12	1.03e-10
ncbi_107828192	0.05	0.03	0	0.75	0.45	1.01	0.0266667	0.736667	4.7879	6.46e-06	8.09e-05
ncbi_107766770	0.04	0.04	0.03	1.1	0.39	1.53	0.0366667	1.00667	4.77897	9.35e-06	0.00011133
MSTRG.3601	0.44	0.3	0.34	6.18	8.84	14.57	0.36	9.86333	4.77601	2.76e-30	9.04e-28
ncbi_107796999	0	0	0.04	0.53	0.25	0.31	0.0133333	0.363333	4.76818	0.000495578	0.00337581
ncbi_107832331	1.04	2.01	0.93	12.64	46.81	47.59	1.32667	35.68	4.74924	4.45e-22	7.7e-20
ncbi_107804135	6.85	6.54	12.41	242.67	128.94	321	8.6	230.87	4.7466	1.6e-35	8.63e-33
ncbi_107797269	0.03	0.11	0.09	1.74	2.24	2.18	0.0766667	2.05333	4.74322	2.11e-15	1.61e-13
ncbi_107769806	8.94	0.93	6.45	171.41	58.81	204.44	5.44	144.887	4.73517	5.15e-07	8.67e-06
ncbi_107806960	2.49	1.12	1.43	48.84	36.71	47.81	1.68	44.4533	4.72576	2.07e-48	2.43e-45
ncbi_107813935	0	0	0.03	0.33	0.13	0.33	0.01	0.263333	4.71882	0.00704096	0.0299235
ncbi_107816657	3.29	1.76	0.36	65.05	45.3	31.34	1.80333	47.23	4.71097	5.58e-16	4.54e-14
ncbi_107827235	0.39	0.46	0.47	10.88	7.59	16.03	0.44	11.5	4.70799	4.09e-34	1.86e-31
ncbi_107789414	0.07	0.04	0.03	1.7	0.63	1.31	0.0466667	1.21333	4.70044	4.67e-07	7.95e-06
ncbi_107812409	0.05	0	0	0.63	0.13	0.54	0.0166667	0.433333	4.70044	0.000486632	0.0033231
MSTRG.44431	0	0.3	0	3.1	4.64	0.06	0.1	2.6	4.70044	0.00140602	0.00802759
ncbi_107822008	0	0	0.02	0.06	0.17	0.29	0.00666667	0.173333	4.70044	0.00793355	0.0328958
ncbi_107787124	0	0	0.05	0.64	0.56	0.1	0.0166667	0.433333	4.70044	0.00823726	0.0338371
ncbi_107829031	0.96	0.39	0.84	25.92	2.08	28.81	0.73	18.9367	4.69714	4.19e-06	5.51e-05
MSTRG.19421	0.09	0	0.11	1.84	0.53	2.8	0.0666667	1.72333	4.69209	2.68e-07	4.81e-06
ncbi_107831679	0	0.07	0.02	0.94	0.65	0.73	0.03	0.773333	4.68806	1.94e-07	3.59e-06
ncbi_107775286	0.11	0	0.11	1.89	1.54	2.21	0.0733333	1.88	4.68012	0.000153092	0.00124213
ncbi_107807609	0.04	0.05	0.2	2.19	3.99	1.25	0.0966667	2.47667	4.67924	9.41e-09	2.35e-07
ncbi_107819664	0.04	0	0	0.16	0.24	0.61	0.0133333	0.336667	4.65821	0.00447437	0.0207495
ncbi_107829530	0.66	0.4	0.14	5.58	2.24	22.3	0.4	10.04	4.64962	4.38e-08	9.48e-07
ncbi_107827803	0	0	0.02	0.16	0.08	0.26	0.00666667	0.166667	4.64386	0.0131286	0.0488719
ncbi_107797090	0.13	0	0	1.36	0.48	1.41	0.0433333	1.08333	4.64386	6.42e-05	0.000588447
ncbi_107772344	0	0	0.09	0.5	1.06	0.69	0.03	0.75	4.64386	0.00458461	0.0211694
ncbi_107778022	4.95	1.36	13.84	254.2	88.08	159.61	6.71667	167.297	4.63852	5.64e-07	9.38e-06
ncbi_107806768	0.18	0.19	0	1.23	3.65	4.32	0.123333	3.06667	4.63604	6.65e-08	1.37e-06
MSTRG.36564	0	0	0.17	1.2	1.35	1.65	0.0566667	1.4	4.62678	0.000390657	0.00276144
ncbi_107758922	0.06	0	0	0.71	0.28	0.49	0.02	0.493333	4.62449	0.00421324	0.0197513
ncbi_107769388	5.63	5.45	7.2	126.23	92.85	231.57	6.09333	150.217	4.62367	4.11e-41	3.34e-38
ncbi_107803612	0.04	0	0.04	0.6	0.43	0.94	0.0266667	0.656667	4.62205	0.000205341	0.00159927
ncbi_107816682	0	0.11	0.09	1.78	1.17	1.97	0.0666667	1.64	4.62059	1.48e-09	4.32e-08
ncbi_107814625	0.18	0.41	0.42	10.35	6.23	7.68	0.336667	8.08667	4.58615	1.73e-26	4.67e-24
ncbi_107773045	1.4	0.38	0.98	26.04	15.21	24.87	0.92	22.04	4.58235	7.65e-27	2.13e-24
ncbi_107806524	0.61	0.43	0.64	12.7	8.71	18.57	0.56	13.3267	4.57275	4.37e-35	2.23e-32
MSTRG.39261	1.23	1.72	2.65	50.82	13.71	67.47	1.86667	44	4.55897	9.92e-16	7.88e-14
ncbi_107779775	0.11	0	0	1.12	0.89	0.58	0.0366667	0.863333	4.55738	0.00394977	0.0187398
ncbi_107793894	0.09	0	0	0.58	0.49	1.04	0.03	0.703333	4.55117	0.00448405	0.0207827
ncbi_107825693	3.22	2.75	1.46	38.32	114.9	19.57	2.47667	57.5967	4.53951	2.77e-15	2.09e-13
ncbi_107789879	0.89	0.6	1.26	23.06	6.76	34.05	0.916667	21.29	4.53763	7.39e-17	6.81e-15
ncbi_107826738	0.52	0.57	0	3.11	11.54	10.62	0.363333	8.42333	4.53503	2.32e-09	6.57e-08
ncbi_107771281	0.05	0.06	0.03	1.71	0.56	0.96	0.0466667	1.07667	4.52804	3.39e-07	5.97e-06
ncbi_107798927	0	0.02	0.02	0.41	0.23	0.28	0.0133333	0.306667	4.52356	0.000681372	0.00440901
ncbi_107832149	0.25	0.1	0.15	5.07	2.42	3.93	0.166667	3.80667	4.51349	2.28e-16	1.96e-14
ncbi_107815364	0	0.03	0.03	0.43	0.53	0.41	0.02	0.456667	4.51307	0.000299193	0.00220038
ncbi_107788882	0.1	0.04	0.03	1.03	1.27	1.58	0.0566667	1.29333	4.51245	3.34e-08	7.41e-07
ncbi_107761760	0.17	0	0	2.56	0.77	0.55	0.0566667	1.29333	4.51245	6.58e-05	0.000601025
ncbi_107815544	3.12	0.51	0.49	34.67	17.46	41.69	1.37333	31.2733	4.50918	3.47e-12	1.63e-10
ncbi_107760413	5.1	3.4	7.14	123.59	42.66	189.76	5.21333	118.67	4.50861	5.87e-21	9.22e-19
ncbi_107804090	0.07	0	0	0.58	0.27	0.74	0.0233333	0.53	4.50553	0.00106719	0.00642198
ncbi_107767858	0.56	1.88	0.33	8	47.36	6.9	0.923333	20.7533	4.49035	4.46e-05	0.000432606
ncbi_107819220	0	0.11	0	0.39	0.35	1.7	0.0366667	0.813333	4.47131	0.00228889	0.0120328
ncbi_107793436	0.08	0.12	0.1	1.22	2.61	2.82	0.1	2.21667	4.47032	3.42e-13	1.9e-11
ncbi_107769826	0.06	0.16	0.15	1.77	3.33	3.07	0.123333	2.72333	4.46474	7.36e-19	8.88e-17
ncbi_107818286	0.1	0	0.03	0.98	0.47	1.41	0.0433333	0.953333	4.45943	1.42e-05	0.000160169
ncbi_107830683	0.07	0	0	0.54	0.32	0.68	0.0233333	0.513333	4.45943	0.00576575	0.0255083
ncbi_107772601	1.79	0.84	0.51	31.47	21	16.35	1.04667	22.94	4.45399	1e-21	1.67e-19
ncbi_107769628	1.62	0.54	0.6	22.46	11.79	25.95	0.92	20.0667	4.44702	4.47e-19	5.56e-17
ncbi_107777338	0.47	0.09	0.07	1.31	9.25	3.12	0.21	4.56	4.44057	6.07e-08	1.27e-06
ncbi_107824716	0.03	0	0.03	0.42	0.3	0.58	0.02	0.433333	4.43741	0.000256332	0.00192873
ncbi_107806171	0.03	0	0.03	0.42	0.18	0.7	0.02	0.433333	4.43741	0.00136118	0.00782756
ncbi_107831250	0	0.03	0	0.24	0.17	0.24	0.01	0.216667	4.43741	0.00328146	0.0161523
ncbi_107790955	0.09	0	0	1.35	0.56	0.04	0.03	0.65	4.43741	0.00818037	0.0336761
ncbi_107767248	0.04	0	0	0.11	0.27	0.48	0.0133333	0.286667	4.42626	0.0105735	0.0412736
ncbi_107776522	0.08	0.39	0.76	9.85	2.11	14.41	0.41	8.79	4.42217	3.96e-09	1.07e-07
ncbi_107773093	1.86	0.95	0	20.77	35.19	4	0.936667	19.9867	4.41536	0.00597354	0.0262296
ncbi_107790906	0.03	0.04	0.03	0.66	0.65	0.82	0.0333333	0.71	4.41278	1.76e-05	0.000193725
ncbi_107817327	0	0.12	0.1	1.52	1.33	1.81	0.0733333	1.55333	4.40475	1.6e-06	2.38e-05
ncbi_107785603	0.18	0.59	0.14	2.27	13.79	3.19	0.303333	6.41667	4.40285	3.05e-08	6.87e-07
ncbi_107760194	25.6	10.56	22.82	444.65	498.75	303.97	19.66	415.79	4.40252	1.83e-35	9.76e-33
ncbi_107809103	0.35	0.08	0.31	6.37	2.21	7.04	0.246667	5.20667	4.39973	5.83e-14	3.63e-12
ncbi_107823250	2.91	5.38	3.95	50.02	75.2	133.01	4.08	86.0767	4.39898	1.08e-30	3.65e-28
ncbi_107774916	0.1	0.05	0.05	1.72	0.58	1.85	0.0666667	1.38333	4.37504	8.4e-06	0.000101333
MSTRG.25543	0	0.12	0.41	2.55	8.43	0	0.176667	3.66	4.37274	0.00441773	0.0205233
ncbi_107814331	0.02	0.05	0	0.74	0.27	0.44	0.0233333	0.483333	4.37255	0.000113055	0.000959473
ncbi_107827644	0.41	0.6	0.23	3.71	14.3	7.62	0.413333	8.54333	4.36942	6.32e-17	5.88e-15
ncbi_107832056	0	0	0.02	0.02	0.14	0.25	0.00666667	0.136667	4.35755	0.00949798	0.0379237
MSTRG.33792	1.69	1.11	0.64	16.19	37.81	16.3	1.14667	23.4333	4.35304	1.39e-19	1.82e-17
ncbi_107782875	8.49	1.14	7.28	146.41	111.36	87.48	5.63667	115.083	4.35169	2.26e-15	1.72e-13
ncbi_107761818	0.61	1.52	1.44	8.88	27.95	36.02	1.19	24.2833	4.35093	3.22e-18	3.68e-16
ncbi_107766668	0.04	0.04	0.07	1.72	0.35	0.99	0.05	1.02	4.3505	1.51e-07	2.87e-06
ncbi_107776014	0.12	0	0.06	1.78	0.63	1.23	0.06	1.21333	4.33787	3.22e-08	7.19e-07
ncbi_107797481	1.79	0.03	1.13	31.52	4.46	23.64	0.983333	19.8733	4.33701	0.00143905	0.00819064
ncbi_107809807	3.03	5.23	0.57	71.45	65.6	40.12	2.94333	59.0567	4.32658	1.34e-13	7.95e-12
ncbi_107808542	0.1	0	0	1.69	0.04	0.26	0.0333333	0.663333	4.3147	0.0113622	0.0436118
ncbi_107799312	0.18	0.44	0.51	5.79	6.22	10.47	0.376667	7.49333	4.31425	7.82e-26	2.03e-23
ncbi_107814679	0.04	0	0.04	0.29	0.62	0.68	0.0266667	0.53	4.31288	0.000620686	0.00408196
ncbi_107789806	0.08	0.06	0.05	1.12	0.36	2.29	0.0633333	1.25667	4.31049	1.89e-06	2.74e-05
ncbi_107772703	0.04	0	0	0.46	0.22	0.11	0.0133333	0.263333	4.30378	0.012533	0.0470689
ncbi_107791124	0.1	0.05	0	1.54	0.84	0.58	0.05	0.986667	4.30256	2.5e-06	3.53e-05
MSTRG.6243	0.07	0.09	0.09	1.14	1.37	2.39	0.0833333	1.63333	4.29278	1.21e-13	7.21e-12
MSTRG.310	0	0.11	0	0.26	1.18	0.71	0.0366667	0.716667	4.28876	0.00879513	0.0357079
ncbi_107818133	0.45	0.08	0.36	6.82	3.63	6.77	0.296667	5.74	4.27414	1.09e-11	4.69e-10
ncbi_107794035	0.03	0	0	0.22	0.08	0.28	0.01	0.193333	4.27302	0.0103029	0.0404236
ncbi_107797915	0.34	0.07	0.89	8.14	2.31	14.68	0.433333	8.37667	4.27283	9.23e-08	1.85e-06
ncbi_107810031	1.16	1	0.81	19.52	15.85	21.96	0.99	19.11	4.27076	3.92e-59	9.7e-56
MSTRG.50203	0	0.16	0	1.53	0.74	0.79	0.0533333	1.02	4.25739	0.00113364	0.00675366
ncbi_107797652	0.09	0	0	0.36	1.19	0.17	0.03	0.573333	4.25634	0.00577859	0.0255595
ncbi_107808445	0.3	0.17	0.5	1.68	9.46	7.34	0.323333	6.16	4.25184	1.61e-08	3.82e-07
ncbi_107780190	0.38	0.83	0.8	8.29	22.48	7.46	0.67	12.7433	4.24944	2.04e-16	1.77e-14
ncbi_107778887	0.1	0.08	0.12	1.64	2.41	1.65	0.1	1.9	4.24793	2.32e-14	1.54e-12
ncbi_107769501	0	0.04	0	0.15	0.31	0.3	0.0133333	0.253333	4.24793	0.00853059	0.0348285
ncbi_107775425	0.02	0	0	0.18	0.06	0.14	0.00666667	0.126667	4.24793	0.0129498	0.0483153
ncbi_107801325	0.05	0	0.03	1.08	0.27	0.17	0.0266667	0.506667	4.24793	0.000839638	0.00525583
MSTRG.39894	0.5	0.12	0.27	5.64	1.95	9.24	0.296667	5.61	4.24109	1.29e-10	4.58e-09
ncbi_107762781	0.76	1.01	1.14	16.65	8.58	29.46	0.97	18.23	4.23219	2.77e-21	4.49e-19
ncbi_107821928	2.71	3.26	1.67	43.25	55.43	43.84	2.54667	47.5067	4.22145	4.02e-52	6.41e-49
ncbi_107817847	0.08	0	0.05	0.95	0.62	0.84	0.0433333	0.803333	4.21245	8.61e-07	1.37e-05
ncbi_107791409	2.94	0.53	3.12	41.5	25.51	55.14	2.19667	40.7167	4.21223	5.94e-15	4.24e-13
ncbi_107797715	0.23	0	0.09	1.87	1.79	2.26	0.106667	1.97333	4.20945	2.1e-08	4.9e-07
ncbi_107791352	6.9	4.91	9.99	146.58	55.75	196.03	7.26667	132.787	4.19167	1.52e-21	2.54e-19
ncbi_107764298	0.11	0	0	0.73	0.62	0.66	0.0366667	0.67	4.19162	0.00177028	0.00974314
ncbi_107787888	0	0.09	0	0.92	0.51	0.21	0.03	0.546667	4.18763	0.0104012	0.0407381
ncbi_107780044	0.07	0.03	0	0.59	0.49	0.74	0.0333333	0.606667	4.18587	1.05e-05	0.000123457
ncbi_107831572	1.71	0.79	3.11	23.51	20.85	57.59	1.87	33.9833	4.18372	2.89e-16	2.45e-14
ncbi_107762160	0.07	0	0.22	2.95	0.37	1.95	0.0966667	1.75667	4.18368	2.71e-05	0.000281982
ncbi_107776785	0.17	0.07	0.13	2.29	3.24	1.16	0.123333	2.23	4.17641	6.46e-10	2.02e-08
ncbi_107826136	0	0.04	0	0.13	0.16	0.43	0.0133333	0.24	4.16993	0.00940184	0.0376249
ncbi_107805461	0.27	0.07	0	1.33	2.38	2.39	0.113333	2.03333	4.1652	4.51e-06	5.88e-05
ncbi_107770603	0.09	0	0.04	0.59	0.88	0.86	0.0433333	0.776667	4.16375	0.000154398	0.00125113
ncbi_107760554	0.05	0.06	0.16	1.44	0.91	2.48	0.09	1.61	4.16099	5.07e-06	6.53e-05
MSTRG.21975	0.12	0	0	0.62	0.66	0.86	0.04	0.713333	4.1565	0.0125751	0.0472019
ncbi_107783236	0	0.05	0	0.37	0.22	0.3	0.0166667	0.296667	4.15381	0.0110315	0.0426132
ncbi_107818866	0.66	1.47	2.2	25.44	26.28	25.31	1.44333	25.6767	4.15298	3.84e-31	1.36e-28
ncbi_107791231	0.74	0.45	0.55	11.99	8.02	10.91	0.58	10.3067	4.15138	1.37e-19	1.81e-17
ncbi_107813440	0.29	1.26	0.17	12.11	7.67	10.68	0.573333	10.1533	4.14644	2.07e-12	1.02e-10
ncbi_107779699	3.05	4.79	4.18	46.27	45.93	119.97	4.00667	70.7233	4.14171	8.23e-25	1.97e-22
ncbi_107792932	0.24	0	0	1.23	0.6	2.4	0.08	1.41	4.13955	0.000388634	0.00275028
ncbi_107798299	0.2	0.83	0.24	1.4	13.92	7.02	0.423333	7.44667	4.13673	3.99e-08	8.74e-07
ncbi_107829337	3.62	0.07	0.38	26.19	4.01	41.16	1.35667	23.7867	4.13201	0.00680738	0.0291262
ncbi_107810041	0.02	0.03	0	0.17	0.28	0.42	0.0166667	0.29	4.12102	0.000962719	0.00589725
ncbi_107773991	0.12	0	0.02	0.62	1.29	0.52	0.0466667	0.81	4.11746	7.15e-06	8.82e-05
ncbi_107785578	1.14	0.92	1.56	21.35	9.2	32.14	1.20667	20.8967	4.11417	6.54e-20	9.06e-18
ncbi_107786749	0.33	0.27	0.66	6.28	11.59	3.91	0.42	7.26	4.11151	2.23e-16	1.92e-14
MSTRG.14829	0	0	0.33	3.01	0.13	2.55	0.11	1.89667	4.10789	0.0112696	0.0433606
ncbi_107819998	1.5	0.05	0.19	12.06	8.76	9.16	0.58	9.99333	4.10684	1.2e-07	2.34e-06
ncbi_107796678	4.5	0.43	8.42	123.85	30.4	75.29	4.45	76.5133	4.10383	0.000198777	0.00155648
ncbi_107808147	1.5	0.03	0.81	19.85	6.29	14	0.78	13.38	4.10046	0.000652403	0.00425269
ncbi_107794689	0	0.18	0.09	1.43	1.62	1.58	0.09	1.54333	4.09998	4.97e-09	1.32e-07
MSTRG.24832	0.31	0.49	0.37	6.86	8.77	4.4	0.39	6.67667	4.09758	3.07e-14	1.99e-12
ncbi_107765557	0.37	0.4	0.23	7.13	5.38	4.6	0.333333	5.70333	4.09677	1.69e-15	1.3e-13
ncbi_107781020	1.87	0.58	0.39	16.56	12.14	19.88	0.946667	16.1933	4.0964	2.99e-15	2.24e-13
ncbi_107812101	0.51	0.18	0.18	4.86	3.29	6.72	0.29	4.95667	4.09525	3.09e-16	2.61e-14
ncbi_107781597	0.11	0	0.03	0.77	0.31	1.31	0.0466667	0.796667	4.09351	7.24e-05	0.000652511
ncbi_107815218	0.65	0.04	0.12	5.49	2.49	5.79	0.27	4.59	4.08746	3.54e-08	7.83e-07
ncbi_107769758	0.1	0.05	0.02	0.69	0.41	1.79	0.0566667	0.963333	4.08746	3.67e-06	4.92e-05
ncbi_107778898	0.23	0.15	0.86	7.31	4.08	9.58	0.413333	6.99	4.07991	1.28e-11	5.43e-10
ncbi_107812108	1.39	0.61	1.13	19.95	7.27	25.64	1.04333	17.62	4.07794	1.78e-14	1.19e-12
MSTRG.35231	0.28	0	0	1.93	1.37	1.42	0.0933333	1.57333	4.07529	0.000399626	0.00281639
ncbi_107772493	0.2	0	0.37	3.94	2.24	3.38	0.19	3.18667	4.06798	3.11e-08	6.98e-07
ncbi_107815715	0.23	0	0.03	1.93	0.65	1.73	0.0866667	1.43667	4.0511	1.71e-05	0.000189464
ncbi_107792118	0.04	0	0	0.33	0.08	0.25	0.0133333	0.22	4.04439	0.00751951	0.0315085
ncbi_107811022	0.03	0	0.03	0.43	0.08	0.48	0.02	0.33	4.04439	0.0037175	0.0178517
ncbi_107803926	0.73	0.06	0.2	7.14	3.83	5.36	0.33	5.44333	4.04395	8.68e-10	2.65e-08
ncbi_107765144	0.38	0.11	0	3.74	1.31	3	0.163333	2.68333	4.03814	1.21e-06	1.86e-05
ncbi_107776539	0.6	0	0.13	5.77	3.15	2.9	0.243333	3.94	4.01719	6.87e-07	1.12e-05
ncbi_107830720	0.03	0	0.03	0.56	0.07	0.34	0.02	0.323333	4.01495	0.00370938	0.0178196
ncbi_107822680	0	0	0.13	0.91	0.38	0.81	0.0433333	0.7	4.01381	0.00547035	0.0244518
ncbi_107817157	2.5	0.59	1.34	26.24	15.85	29.46	1.47667	23.85	4.01357	9e-18	9.53e-16
ncbi_107767469	0.68	0	0.3	7.71	2.91	5.19	0.326667	5.27	4.01191	1.13e-07	2.23e-06
ncbi_107817375	0.06	0.18	0.05	1.09	1.55	2.02	0.0966667	1.55333	4.00621	2.95e-06	4.06e-05
ncbi_107783245	0.77	0.26	0.71	12.84	1.9	13.19	0.58	9.31	4.00466	3.66e-09	9.98e-08
ncbi_107785077	0.3	1.19	0.37	7.35	9.49	12.85	0.62	9.89667	3.9966	2.15e-13	1.24e-11
ncbi_107812336	0.03	0.07	0.08	0.97	0.56	1.34	0.06	0.956667	3.99498	2.43e-09	6.86e-08
ncbi_107811350	0	0.07	0.08	0.73	0.81	0.85	0.05	0.796667	3.99398	8.57e-08	1.73e-06
ncbi_107776450	0.26	0.13	0.22	3.65	2.77	3.25	0.203333	3.22333	3.98663	2.32e-21	3.8e-19
ncbi_107781376	0.02	0.03	0.07	0.37	0.98	0.55	0.04	0.633333	3.98489	1e-05	0.000117957
MSTRG.45208	0.07	0.07	0.06	0.34	0.43	2.38	0.0666667	1.05	3.97728	0.00189054	0.0102951
ncbi_107801125	0.08	0	0	0.26	0.22	0.78	0.0266667	0.42	3.97728	0.00697407	0.0296982
ncbi_107804873	5.25	5.06	3.3	60.43	102.24	51.64	4.53667	71.4367	3.97696	1.27e-34	6.04e-32
ncbi_107804370	0.14	0	0.02	0.98	0.54	0.98	0.0533333	0.833333	3.96578	1.16e-05	0.000134174
ncbi_107814151	0	0.03	0.05	0.41	0.25	0.59	0.0266667	0.416667	3.96578	0.000262372	0.0019664
ncbi_107832658	0.09	0.03	0	0.75	0.58	0.54	0.04	0.623333	3.96193	3.81e-05	0.000378303
ncbi_107781755	0.03	0	0.06	0.5	0.47	0.43	0.03	0.466667	3.95936	0.000438223	0.00304248
ncbi_107802870	0.29	0.27	1.39	11.21	4.91	14.21	0.65	10.11	3.9592	9.78e-11	3.56e-09
ncbi_107778854	0	0.02	0.02	0.23	0.14	0.25	0.0133333	0.206667	3.9542	0.00452756	0.0209431
ncbi_107772965	0.14	0.45	0.13	1.78	6.79	2.58	0.24	3.71667	3.9529	4.07e-05	0.000400524
ncbi_107768141	3.41	5.86	5.78	49.07	59.82	122.55	5.01667	77.1467	3.9428	4.44e-26	1.18e-23
ncbi_107817944	0.1	0.21	0.09	0.88	4.52	0.74	0.133333	2.04667	3.94017	2.68e-05	0.000279566
ncbi_107819330	0.31	0.7	0.65	7.32	7.21	10.84	0.553333	8.45667	3.93387	1.94e-29	6.13e-27
ncbi_107782016	0.18	0	0	1.67	0.08	0.99	0.06	0.913333	3.92811	0.00435335	0.0202813
ncbi_107769078	1.55	2.28	2.25	35.54	14.47	42.41	2.02667	30.8067	3.92606	4.38e-20	6.25e-18
ncbi_107819138	0.03	0.03	0	0.25	0.19	0.47	0.02	0.303333	3.92283	0.00303613	0.0151348
ncbi_107767639	0	0.08	0.07	0.58	0.83	0.86	0.05	0.756667	3.91966	0.00293927	0.0147306
MSTRG.27093	0.06	0	0.11	0.78	0.66	1.13	0.0566667	0.856667	3.91816	0.000624242	0.00409936
ncbi_107770250	0.18	0.1	0.08	0.82	1.7	2.92	0.12	1.81333	3.91754	8.02e-07	1.29e-05
ncbi_107759996	1.13	2.05	1.28	22.53	14.4	30.23	1.48667	22.3867	3.91249	5.16e-26	1.36e-23
MSTRG.51852	0.22	0	0.21	2.06	1.15	3.26	0.143333	2.15667	3.91136	0.000222079	0.00170919
MSTRG.50479	0.1	0.03	0.2	2.36	0.19	2.41	0.11	1.65333	3.9098	3.81e-05	0.000378168
ncbi_107812081	0.05	0.03	0.02	0.6	0.52	0.38	0.0333333	0.5	3.90689	2.33e-05	0.000246698
ncbi_107772874	0.13	0	0.12	0.88	1.21	1.66	0.0833333	1.25	3.90689	0.00457849	0.0211477
ncbi_107819915	0.11	1.75	0.3	1.75	27.37	3.24	0.72	10.7867	3.90511	0.00747621	0.0313748
ncbi_107761482	8.24	1.29	1.3	64.05	19.22	78.59	3.61	53.9533	3.90164	0.000216001	0.00166968
MSTRG.11954	0.14	0.08	0	0.92	1.44	0.89	0.0733333	1.08333	3.88486	0.000433016	0.00301394
ncbi_107784358	0.18	0.19	0.17	2.4	4.33	1.18	0.18	2.63667	3.87265	4.53e-07	7.74e-06
ncbi_107801466	0	0.07	0.06	0.31	1.21	0.38	0.0433333	0.633333	3.86942	0.00498232	0.0226884
ncbi_107772091	0.47	0.93	0.86	7.81	17.2	7.97	0.753333	10.9933	3.8672	3.33e-20	4.81e-18
ncbi_107815213	2.16	1.26	1.58	18.66	14.39	39.73	1.66667	24.26	3.86354	2.1e-21	3.46e-19
ncbi_107761386	0.08	0.09	0	1.27	0.98	0.22	0.0566667	0.823333	3.8609	0.00708479	0.0300662
ncbi_107780514	0.06	0	0	0.29	0.08	0.5	0.02	0.29	3.85798	0.00965072	0.038422
ncbi_107783965	0.15	0.34	0.45	4.95	2.86	5.75	0.313333	4.52	3.85055	5.43e-18	5.91e-16
ncbi_107765213	0	0.04	0.04	0.05	0.74	0.36	0.0266667	0.383333	3.84549	0.0125709	0.0471898
ncbi_107788309	0.03	0	0.03	0.3	0.24	0.32	0.02	0.286667	3.8413	0.00584584	0.0257856
ncbi_107802111	2.07	1.6	2.04	16.22	30.58	34.95	1.90333	27.25	3.83966	9.62e-32	3.61e-29
ncbi_107808455	1.23	2.8	1.34	9.09	43.92	23.34	1.79	25.45	3.82963	2.48e-12	1.2e-10
ncbi_107765920	0.85	1.25	1.5	12.92	26.35	11.68	1.2	16.9833	3.82301	5.88e-22	1.01e-19
ncbi_107826274	0	0.09	0	0.11	0.35	0.81	0.03	0.423333	3.81876	0.0130794	0.0487179
ncbi_107822526	0.01	0.24	0	0.13	1.77	1.62	0.0833333	1.17333	3.81558	0.00293045	0.0146998
ncbi_107812318	0.02	0.04	0.07	0.85	0.26	0.72	0.0433333	0.61	3.81526	9.62e-06	0.000114038
ncbi_107810652	0	0.14	0	1.06	0.4	0.51	0.0466667	0.656667	3.8147	0.00578213	0.0255706
ncbi_107779135	0	0.49	0.17	2.43	4.4	2.42	0.22	3.08333	3.80892	2.72e-07	4.88e-06
ncbi_107789489	0.38	0.53	0.79	6.79	9.62	7.41	0.566667	7.94	3.80857	2.28e-27	6.63e-25
ncbi_107791615	0.05	0	0	0.22	0.18	0.3	0.0166667	0.233333	3.80735	0.00584858	0.0257931
ncbi_107832362	0.71	0.93	0.96	10.91	5.39	20.09	0.866667	12.13	3.80696	3.65e-17	3.48e-15
ncbi_107830394	18.59	31.46	27.24	340.66	308.88	431.3	25.7633	360.28	3.80573	2.27e-54	4.32e-51
ncbi_107814518	1.5	1.4	3.97	29.9	18.55	47.54	2.29	31.9967	3.8045	1.26e-16	1.13e-14
ncbi_107805511	0.07	0.15	0	0.71	1.31	1.04	0.0733333	1.02	3.79796	0.000523065	0.00353194
ncbi_107765823	4.79	5.47	5.85	70.48	56.94	95.35	5.37	74.2567	3.78953	9.01e-57	1.86e-53
MSTRG.34415	0.23	0.25	0.07	2.17	2.02	3.41	0.183333	2.53333	3.7885	4.84e-07	8.21e-06
ncbi_107828856	1.07	0.52	0.34	4.44	17.17	4.95	0.643333	8.85333	3.78258	7.45e-09	1.9e-07
ncbi_107811578	0.04	0.13	0.15	1.53	1.45	1.42	0.106667	1.46667	3.78136	3.88e-08	8.5e-07
ncbi_107776362	0	0.04	0.04	0.27	0.38	0.45	0.0266667	0.366667	3.78136	0.00601622	0.0263726
ncbi_107803590	0.05	0.02	0.04	0.34	0.45	0.72	0.0366667	0.503333	3.77897	8.52e-07	1.36e-05
ncbi_3205222	0.08	0.19	0.16	3.88	1.02	1	0.143333	1.96667	3.77831	0.000210552	0.00163441
ncbi_107826904	0.23	0.13	0.44	4	1.54	5.43	0.266667	3.65667	3.77742	5.71e-10	1.8e-08
ncbi_107804914	0.11	0.7	0.5	4.94	3.64	9.38	0.436667	5.98667	3.77715	3.98e-10	1.31e-08
ncbi_107762553	0.11	0.02	0.04	0.77	0.7	0.86	0.0566667	0.776667	3.77672	1.72e-07	3.23e-06
MSTRG.28957	0.12	0.17	0.11	2.32	1.68	1.47	0.133333	1.82333	3.77347	0.000240588	0.00182805
ncbi_107812381	0.05	0	0.06	0.48	0.59	0.43	0.0366667	0.5	3.76939	3.43e-05	0.000345413
ncbi_107784277	0.03	0.04	0.09	0.87	0.4	0.91	0.0533333	0.726667	3.76818	6.7e-05	0.00061147
ncbi_107816689	0.11	0	0.15	1.12	1.02	1.4	0.0866667	1.18	3.76717	3.66e-05	0.000365448
ncbi_107783024	0.17	0.51	0.66	8.47	4.37	5.38	0.446667	6.07333	3.76522	2.73e-12	1.31e-10
ncbi_107771681	64.56	34.34	67.77	839.41	758.91	664.78	55.5567	754.367	3.76323	5.82e-39	4.23e-36
ncbi_107776233	0.2	0	0.1	1.84	0.55	1.68	0.1	1.35667	3.76199	4.45e-06	5.82e-05
ncbi_107794661	0.21	0.3	0.2	0.91	3.81	4.86	0.236667	3.19333	3.75413	2.25e-06	3.2e-05
ncbi_107781606	0	0.14	0.22	2.09	1.13	1.62	0.12	1.61333	3.74894	2.57e-05	0.00026867
MSTRG.29868	0.3	0.04	0.18	2.64	0.8	3.55	0.173333	2.33	3.74871	1.33e-06	2.03e-05
ncbi_107764156	0.62	0.19	0.65	8.69	2.98	7.8	0.486667	6.49	3.73721	9.65e-13	4.99e-11
MSTRG.35643	0	0.13	0.11	0.78	1.22	1.19	0.08	1.06333	3.73245	0.00594368	0.0261287
MSTRG.42402	0.26	0	0.07	2.9	0.51	0.97	0.11	1.46	3.73039	0.000126332	0.00105461
ncbi_107760437	0.05	0.16	0.14	2.21	0.83	1.58	0.116667	1.54	3.72247	6.27e-06	7.88e-05
ncbi_107783838	0.77	2.43	1.74	17.92	16.64	30.45	1.64667	21.67	3.71808	2.27e-19	2.92e-17
ncbi_107773466	2.59	1.14	0.22	29.6	17.31	5	1.31667	17.3033	3.71609	1.68e-06	2.48e-05
ncbi_107822501	0.04	0.12	0.1	0.97	1.64	0.8	0.0866667	1.13667	3.71319	1.54e-06	2.3e-05
ncbi_107768018	0.1	0.08	0.1	1.03	1.4	1.24	0.0933333	1.22333	3.71228	5.73e-08	1.2e-06
ncbi_107831997	0	0.17	0.02	1.03	1.34	0.12	0.0633333	0.83	3.71207	0.00166194	0.00924451
MSTRG.41482	0.21	0.22	0.06	1.53	2.67	2.17	0.163333	2.12333	3.70044	1.22e-06	1.87e-05
ncbi_107763257	0.76	0.72	1.95	15.24	7.41	21.84	1.14333	14.83	3.6972	9e-14	5.47e-12
ncbi_107776797	1.04	1.27	0.76	4.31	12.71	22.71	1.02333	13.2433	3.69392	1.02e-11	4.41e-10
ncbi_107822732	1.79	2.1	1.83	11.16	22.44	40.39	1.90667	24.6633	3.69324	7.62e-18	8.14e-16
ncbi_107759078	2.7	4.13	4.55	38.67	31.87	74.78	3.79333	48.44	3.67466	3.28e-25	8.25e-23
ncbi_107810755	0	0.02	0.02	0.21	0.05	0.25	0.0133333	0.17	3.67243	0.0114018	0.0437398
ncbi_107794902	0.92	0.15	0.42	8.24	2.3	8.4	0.496667	6.31333	3.66805	5.19e-09	1.37e-07
ncbi_107815750	0.22	0	0.06	1.3	0.84	1.41	0.0933333	1.18333	3.66432	5.87e-06	7.43e-05
ncbi_107813175	0.25	0.43	0.37	1.88	10.81	0.55	0.35	4.41333	3.65644	3.57e-05	0.000357611
ncbi_107812186	0.3	0.37	0.38	4.85	3.51	4.86	0.35	4.40667	3.65426	6.25e-19	7.59e-17
MSTRG.51732	0.09	0.09	0	0.72	0.76	0.78	0.06	0.753333	3.65025	0.00750177	0.0314475
ncbi_107780323	1.65	0.16	0.14	10.27	9.53	4.63	0.65	8.14333	3.64711	5.68e-06	7.22e-05
ncbi_107771773	0.09	0.16	0	0.99	1.8	0.34	0.0833333	1.04333	3.64616	0.000614661	0.00404879
ncbi_107789564	0.57	0.02	0.22	3.58	2.46	4.1	0.27	3.38	3.64599	4.72e-08	1.01e-06
ncbi_107785175	1.52	0.98	1.14	15.37	13.75	16.4	1.21333	15.1733	3.64449	1.94e-35	1.02e-32
ncbi_107816051	4.43	0.93	0.22	25.86	23.4	20.46	1.86	23.24	3.64324	0.000697692	0.00450108
MSTRG.34946	0.87	1.42	1.27	11.49	15.89	17.06	1.18667	14.8133	3.64191	8.99e-33	3.74e-30
ncbi_107829847	0.61	0.12	0.78	7.19	3.83	7.82	0.503333	6.28	3.64118	2.75e-11	1.11e-09
ncbi_107819631	70.71	3.42	20.03	515.18	501.57	156.8	31.3867	391.183	3.63962	0.00151541	0.00855247
ncbi_107830387	0.13	0.07	0.15	1.89	1.25	1.22	0.116667	1.45333	3.6389	1.33e-08	3.22e-07
ncbi_107812344	0.85	1.27	1.17	9.19	13.51	18.19	1.09667	13.63	3.63559	2.22e-20	3.29e-18
ncbi_107792970	0	0.05	0.26	1.21	1.63	1.01	0.103333	1.28333	3.63452	5.38e-05	0.000506809
ncbi_107767921	0.49	0.96	0.56	5.18	7.13	12.65	0.67	8.32	3.63435	1.31e-16	1.17e-14
ncbi_107795815	0.46	0.15	0.22	2.94	2.8	4.52	0.276667	3.42	3.62778	2.8e-11	1.13e-09
ncbi_107775788	0.17	0.27	0.24	3.54	1.85	3.01	0.226667	2.8	3.62678	8.33e-11	3.08e-09
ncbi_107767786	1.41	2.24	0.84	20.68	18.95	15.68	1.49667	18.4367	3.62275	9.89e-24	2.08e-21
ncbi_107818308	0.4	0.08	0.34	2.25	1.1	6.75	0.273333	3.36667	3.62259	7.56e-07	1.22e-05
ncbi_107773047	0.02	0.11	0.19	1.57	0.86	1.51	0.106667	1.31333	3.62205	3.71e-08	8.16e-07
ncbi_107793359	0.46	0.48	0.55	1.87	0.69	15.77	0.496667	6.11	3.62082	0.00231351	0.0121364
ncbi_107793344	2.43	0.86	0.6	20.9	8.7	18.22	1.29667	15.94	3.61977	1.2e-11	5.12e-10
ncbi_107798030	0.49	0.5	0.4	8.85	1.65	6.57	0.463333	5.69	3.61831	2.2e-09	6.24e-08
ncbi_107773095	0.11	0	0.47	1.8	1.84	3.45	0.193333	2.36333	3.61166	6.4e-06	8.01e-05
MSTRG.35682	0.27	0.64	0.3	4.33	5.5	4.94	0.403333	4.92333	3.60959	5.49e-17	5.15e-15
ncbi_107770614	0.22	0	0	1.22	0.87	0.59	0.0733333	0.893333	3.60666	0.00429627	0.0200626
ncbi_107790339	0.52	0	0.06	2.24	1.05	3.73	0.193333	2.34	3.59735	0.000355108	0.00254615
ncbi_107783428	0.14	0.16	0	0.76	1.34	1.53	0.1	1.21	3.59694	4.04e-05	0.000397742
ncbi_107831213	0.26	0.08	0.12	1.98	0.25	3.33	0.153333	1.85333	3.59538	2.05e-05	0.000220686
ncbi_107828719	0.07	0.03	0.04	0.48	0.44	0.77	0.0466667	0.563333	3.59352	1.36e-05	0.000154935
ncbi_107771191	0.05	0	0.09	0.19	0.93	0.57	0.0466667	0.563333	3.59352	0.00105999	0.00638326
ncbi_107791110	4.24	8.46	11.07	52.24	57.66	176.95	7.92333	95.6167	3.59308	2.09e-13	1.21e-11
ncbi_107829572	0.15	0.45	0.86	5.88	3.99	7.74	0.486667	5.87	3.59235	2.34e-12	1.14e-10
ncbi_107791035	0	0.02	0.08	0.37	0.35	0.48	0.0333333	0.4	3.58496	0.000128841	0.00107176
ncbi_107779226	0.27	0.52	0.39	0.89	6.71	6.5	0.393333	4.7	3.57884	3.36e-06	4.55e-05
ncbi_107815661	0.16	0.13	0.15	0.75	1.28	3.22	0.146667	1.75	3.57674	4.16e-06	5.48e-05
ncbi_107779136	1.33	2.2	1.1	8.69	15.17	31.32	1.54333	18.3933	3.57506	9.23e-14	5.6e-12
ncbi_107818262	0.1	0.04	0	0.96	0.24	0.46	0.0466667	0.553333	3.56768	0.00129251	0.0075006
ncbi_3205249	0.37	0	0.12	2.12	1.96	1.69	0.163333	1.92333	3.55772	0.000640616	0.00418633
ncbi_107818915	0.07	0	0.09	0.87	0.37	0.64	0.0533333	0.626667	3.55459	0.000356799	0.00255609
ncbi_107807369	0.07	0	0	0.19	0.18	0.45	0.0233333	0.273333	3.5502	0.00939458	0.037608
ncbi_107777692	0.06	0.07	0.06	0.92	0.83	0.46	0.0633333	0.736667	3.53998	0.00219433	0.0116258
ncbi_107807198	0.16	0.04	0.25	1.6	0.61	3	0.15	1.73667	3.53329	1.02e-05	0.000119346
ncbi_107812080	0.2	0.73	0	1.92	4.15	4.56	0.31	3.54333	3.51477	2.36e-05	0.000249212
ncbi_107762221	0.23	0.04	0.22	1.87	0.68	3.05	0.163333	1.86667	3.51457	5.34e-06	6.84e-05
ncbi_107787955	0.56	0.85	0.53	7.38	9.14	5.62	0.646667	7.38	3.51253	2.98e-15	2.23e-13
ncbi_107808404	0.09	0.06	0	1.06	0.52	0.13	0.05	0.57	3.51096	0.00121421	0.00713407
ncbi_107791763	0.06	0.17	0	0.88	0.88	0.86	0.0766667	0.873333	3.50986	1.53e-05	0.000171519
ncbi_107761867	2.36	2.89	2.61	29.18	23.76	36.35	2.62	29.7633	3.5059	2.69e-50	3.71e-47
ncbi_107769990	1.4	2.7	2.75	13.32	30.82	33.11	2.28333	25.75	3.49536	5.11e-19	6.29e-17
ncbi_107786307	0.04	0.07	0.02	0.61	0.1	0.75	0.0433333	0.486667	3.48938	0.000941501	0.00578949
ncbi_107779734	0.19	0	0.12	0.93	0.72	1.82	0.103333	1.15667	3.4846	0.000656575	0.00427279
ncbi_107778037	0.03	0.03	0	0.3	0.24	0.13	0.02	0.223333	3.48113	0.0129272	0.0482499
MSTRG.50832	1.21	1.33	1.38	11.25	14.71	17.69	1.30667	14.55	3.47706	5.62e-24	1.23e-21
ncbi_107761930	0.2	0.35	0	3.21	1.58	1.33	0.183333	2.04	3.47603	0.000515717	0.0034928
ncbi_3205365	0.2	0.35	0	3.21	1.58	1.33	0.183333	2.04	3.47603	0.000515717	0.0034928
ncbi_107832542	0.76	0.17	0.38	6.05	4.65	3.83	0.436667	4.84333	3.4714	2.54e-12	1.22e-10
ncbi_107778515	0.81	0.1	0.3	6.93	2.72	3.76	0.403333	4.47	3.47023	2.64e-07	4.77e-06
ncbi_107789586	0.23	0.06	0.2	1.64	1.77	2.01	0.163333	1.80667	3.46744	6.65e-16	5.38e-14
ncbi_107815451	0.27	0	0.11	1.4	1.45	1.35	0.126667	1.4	3.46632	3.1e-06	4.25e-05
ncbi_107807155	0.33	0.03	0.29	3.28	1.47	2.43	0.216667	2.39333	3.46547	4.27e-08	9.28e-07
ncbi_107805626	0.19	0.39	0.12	1.84	2.78	3.1	0.233333	2.57333	3.46317	2.91e-11	1.17e-09
ncbi_107762964	3.07	1.03	1.9	29.44	18.58	18.05	2	22.0233	3.46096	2.21e-17	2.19e-15
ncbi_107826775	0.16	0	0.09	1.33	0.43	0.99	0.0833333	0.916667	3.45943	0.0037268	0.0178877
ncbi_107820520	0.03	0.02	0	0.21	0.16	0.18	0.0166667	0.183333	3.45943	0.00275987	0.0140102
ncbi_107786099	6.1	2.65	2	27.49	10.48	80.22	3.58333	39.3967	3.4587	0.000173947	0.00138729
ncbi_107760487	0.25	0	0.16	1.87	0.5	2.13	0.136667	1.5	3.45623	0.000157455	0.00127278
ncbi_107825200	0.62	0.32	0.41	6.59	1.65	6.51	0.45	4.91667	3.44968	7.7e-09	1.95e-07
ncbi_107819686	0.03	0.16	0.08	1.15	0.79	1.01	0.09	0.983333	3.44968	1.33e-06	2.03e-05
ncbi_107777966	2.66	0.53	0.38	15.97	8.98	14.05	1.19	13	3.44948	1.08e-07	2.14e-06
MSTRG.27841	0.68	0.15	0.13	4.31	3.68	2.48	0.32	3.49	3.44708	4.57e-05	0.000441132
MSTRG.32687	9.89	6.9	4.95	82.73	81.07	72.64	7.24667	78.8133	3.44305	7.02e-34	3.13e-31
ncbi_107830355	4.55	3.74	4.36	18.92	55.58	62.78	4.21667	45.76	3.43991	7.58e-17	6.95e-15
ncbi_107794422	0.06	0.41	0.12	2.89	0.99	2.51	0.196667	2.13	3.43703	3.39e-05	0.000341606
ncbi_107790463	1.59	1.18	0.25	14.26	7.46	10.98	1.00667	10.9	3.43667	1.2e-09	3.55e-08
MSTRG.21398	0.13	0.07	0.27	1.61	1.68	1.79	0.156667	1.69333	3.4341	2.44e-09	6.88e-08
ncbi_107804149	0.23	0.46	0.78	4.42	4.64	6.79	0.49	5.28333	3.43059	1.18e-16	1.06e-14
ncbi_107759077	0.21	0.07	0.17	1.1	0.98	2.76	0.15	1.61333	3.42701	6.42e-07	1.05e-05
ncbi_107772821	0.08	0	0.04	0.38	0.61	0.3	0.04	0.43	3.42626	0.00529485	0.0238266
ncbi_107811037	0.85	0.64	1.1	8.57	13.27	6	0.863333	9.28	3.42614	3.5e-17	3.34e-15
ncbi_107804638	0.3	0.12	0.07	1.47	1.13	2.66	0.163333	1.75333	3.42421	4.08e-09	1.1e-07
ncbi_107791431	41.98	22.93	61.27	480.14	377.69	496.39	42.06	451.407	3.42391	6.28e-24	1.36e-21
ncbi_107760788	0	0.12	0.02	0.34	0.83	0.33	0.0466667	0.5	3.42146	0.000975545	0.00595886
ncbi_107815673	0.87	0.26	1.75	13.61	8.38	8.85	0.96	10.28	3.42066	1.43e-10	5.06e-09
ncbi_107776064	0.21	0.05	0.1	1.72	1.02	1.09	0.12	1.27667	3.41128	2.54e-06	3.56e-05
ncbi_107763867	0.47	0.28	0.31	2.94	3.38	4.91	0.353333	3.74333	3.40522	1.7e-18	1.98e-16
ncbi_107762966	0.67	0.38	0.49	2.09	12.85	1.34	0.513333	5.42667	3.4021	7.65e-06	9.34e-05
ncbi_107804012	0.05	0.06	0.03	0.87	0.3	0.31	0.0466667	0.493333	3.4021	0.000431165	0.0030019
ncbi_107773828	0	0.33	0.21	2.08	2.04	1.58	0.18	1.9	3.39993	3.8e-05	0.000377344
ncbi_107807690	0.17	0	0.29	1.89	1.05	1.9	0.153333	1.61333	3.3953	3.16e-06	4.32e-05
ncbi_107778268	32.83	11.15	27.91	307.97	183.82	264	23.9633	251.93	3.39412	1.06e-17	1.11e-15
ncbi_107773086	0.27	0.03	0.03	2.3	0.32	0.84	0.11	1.15333	3.39023	0.000717632	0.00460672
ncbi_107769013	3.29	9.61	9.42	44.08	58.22	130.45	7.44	77.5833	3.38237	8.5e-13	4.41e-11
MSTRG.45809	0.75	1.15	0.85	8.33	5.75	14.58	0.916667	9.55333	3.38154	2.55e-12	1.23e-10
ncbi_107826723	0.11	0.04	0.04	1.11	0.31	0.56	0.0633333	0.66	3.38143	2.79e-05	0.000288936
ncbi_107785251	1.14	1.19	0.82	6.46	20.18	6.09	1.05	10.91	3.37719	2.09e-10	7.22e-09
ncbi_107760809	0.48	0	0.14	2.26	0.61	3.54	0.206667	2.13667	3.36998	0.000337254	0.00243436
ncbi_107829892	0.04	0.05	0.06	0.5	0.62	0.43	0.05	0.516667	3.36923	7.3e-06	8.98e-05
ncbi_107776590	0.27	0	0	0.9	1.34	0.55	0.09	0.93	3.36923	0.00295931	0.0148175
ncbi_107806153	0.15	0.16	0	1.73	0.41	1.06	0.103333	1.06667	3.36773	0.00301203	0.0150343
ncbi_107808349	0.04	0.1	0.08	0.23	1.8	0.24	0.0733333	0.756667	3.36712	0.00477446	0.0218908
ncbi_107809852	67.86	29.18	41.1	890.2	221.08	314.06	46.0467	475.113	3.3671	7.35e-11	2.75e-09
ncbi_107792647	0.04	0	0.12	1.18	0.12	0.35	0.0533333	0.55	3.36632	0.0128881	0.0481664
ncbi_107763319	1.26	0.08	0.17	7.5	5.66	2.41	0.503333	5.19	3.36615	4.35e-05	0.000423092
ncbi_107762191	0.05	0.21	0.16	1.56	1.38	1.39	0.14	1.44333	3.36591	1.58e-09	4.58e-08
ncbi_107782463	4.76	6.56	4.5	43.15	60.88	58.95	5.27333	54.3267	3.36487	4.24e-41	3.39e-38
ncbi_107769543	0.47	0.45	0.26	3.2	4.65	4.3	0.393333	4.05	3.3641	9.2e-11	3.37e-09
ncbi_107784851	0.67	0.67	0.52	4.31	6.32	8.39	0.62	6.34	3.35414	4.23e-14	2.69e-12
ncbi_107782795	2.56	1.92	1.84	22.73	20.64	21.07	2.10667	21.48	3.34996	6.76e-53	1.15e-49
ncbi_107783625	0.11	0.06	0	0.58	0.25	0.9	0.0566667	0.576667	3.34717	0.00788897	0.0327516
ncbi_107792728	0.78	2.05	1.37	15.64	15.06	12	1.4	14.2333	3.34577	6.87e-21	1.07e-18
ncbi_107807166	0.46	0.08	0.22	3.07	2.24	2.41	0.253333	2.57333	3.34453	4.56e-09	1.22e-07
ncbi_107781874	0.16	0.07	0.19	1.81	0.91	1.52	0.14	1.41333	3.3356	4.35e-07	7.47e-06
MSTRG.13335	0.04	0	0.19	1.04	0.9	0.38	0.0766667	0.773333	3.33442	0.000262018	0.00196404
ncbi_107815443	0.03	0.03	0.06	0.55	0.25	0.41	0.04	0.403333	3.3339	0.00143731	0.0081817
MSTRG.18151	0.44	0.81	0.89	11.08	4.39	6.1	0.713333	7.19	3.33334	1.75e-11	7.29e-10
ncbi_107812573	0.09	0	0.04	0.28	0.36	0.67	0.0433333	0.436667	3.33298	0.00673964	0.0288912
ncbi_107799841	0.18	0.16	0	0.81	1	1.61	0.113333	1.14	3.33039	0.000298286	0.00219632
ncbi_107785425	0.04	0.14	0.17	1.03	1.82	0.67	0.116667	1.17333	3.33015	5.1e-05	0.000483906
MSTRG.14405	0.07	0.07	0.06	1.4	0.25	0.36	0.0666667	0.67	3.32912	0.0113578	0.0436015
ncbi_107810926	0.27	0.26	0.85	2.46	6.99	4.41	0.46	4.62	3.32819	3.32e-09	9.13e-08
ncbi_107773564	10.94	4.59	4.99	64.14	51.45	89.93	6.84	68.5067	3.32418	3.88e-18	4.36e-16
ncbi_107765798	0.53	1.16	0.57	8.97	4.36	9.28	0.753333	7.53667	3.32257	2.06e-14	1.37e-12
ncbi_107818417	0.07	0.06	0.03	0.59	0.38	0.63	0.0533333	0.533333	3.32193	4.19e-06	5.51e-05
ncbi_107780594	0.8	1.14	1.07	9.05	10.63	10.4	1.00333	10.0267	3.32097	5.87e-31	2.06e-28
ncbi_107819969	0.29	0.05	0.02	1.41	0.95	1.23	0.12	1.19667	3.31792	1.25e-05	0.000143841
ncbi_107828564	0.15	0.03	0.17	1.46	0.06	1.97	0.116667	1.16333	3.3178	0.00251544	0.0129852
ncbi_107764910	2.38	2.52	3.64	18.24	18.12	48.77	2.84667	28.3767	3.31736	7.13e-16	5.76e-14
ncbi_107760995	0.08	0.13	0.07	1.48	0.36	0.95	0.0933333	0.93	3.31677	0.000202529	0.00158234
ncbi_107787688	0.36	0	0.07	1.52	0.4	2.36	0.143333	1.42667	3.3152	0.00132366	0.00764286
ncbi_107795582	0.07	0.36	0.07	2.31	0.5	2.16	0.166667	1.65667	3.31325	8.65e-05	0.000760796
ncbi_107783935	0.16	0.17	0	0.93	0.36	1.99	0.11	1.09333	3.31316	0.00511771	0.023194
ncbi_107781516	1.62	0.97	1.78	8.43	15.6	19.4	1.45667	14.4767	3.31299	8.04e-20	1.09e-17
ncbi_107784904	0.16	0	0	0.55	0.33	0.71	0.0533333	0.53	3.31288	0.00560266	0.0249306
ncbi_107806809	4.12	2.1	1.33	26.92	21.82	26.11	2.51667	24.95	3.30945	1.37e-16	1.22e-14
ncbi_107823615	3.57	1	0.07	19.32	18.53	8.13	1.54667	15.3267	3.30881	0.00732839	0.0308776
MSTRG.2147	3.9	2.52	2.44	28.46	5.96	53.26	2.95333	29.2267	3.30687	4.63e-08	9.93e-07
MSTRG.4818	0.03	0.07	0.15	0.91	0.19	1.36	0.0833333	0.82	3.29866	2.27e-05	0.00024161
ncbi_107764015	0.28	0	0.03	1.26	0.18	1.6	0.103333	1.01333	3.29373	0.00414235	0.0194651
ncbi_107803698	0.35	1.12	0.36	5.06	3.31	9.57	0.61	5.98	3.29326	4e-09	1.08e-07
ncbi_107770331	1.17	0.94	1.39	9.48	5.61	19.16	1.16667	11.4167	3.29068	1.13e-12	5.78e-11
ncbi_107804199	0.26	0.46	0.25	3.6	2.85	3.02	0.323333	3.15667	3.28731	2.47e-17	2.41e-15
ncbi_107772445	1.58	3.06	5.23	27.87	22.21	46.2	3.29	32.0933	3.28611	3.66e-14	2.34e-12
ncbi_107775262	0.02	0.08	0.02	0.28	0.47	0.42	0.04	0.39	3.2854	0.000548857	0.003676
ncbi_107824656	3.69	2.33	3.97	30.44	14.68	52.23	3.33	32.45	3.28462	5.64e-13	3e-11
ncbi_107813103	1.04	0.18	0.42	7.27	2.19	6.49	0.546667	5.31667	3.28179	1e-07	2e-06
ncbi_107826365	0.07	0.12	0.02	0.7	0.47	0.87	0.07	0.68	3.28011	1.03e-05	0.000121468
ncbi_107763527	0.37	0.27	0.39	3.7	2.19	4.11	0.343333	3.33333	3.27928	1.12e-18	1.33e-16
ncbi_107765251	0.56	0.49	0.77	4.18	6.18	7.29	0.606667	5.88333	3.27766	4.29e-21	6.86e-19
ncbi_107762252	1.29	0.91	1.67	14.8	8.61	14.07	1.29	12.4933	3.27572	3.52e-22	6.18e-20
ncbi_107808772	0.11	0.08	0.11	1.29	0.67	0.94	0.1	0.966667	3.27302	8.01e-05	0.000713721
MSTRG.36902	0	0	0.37	0.83	0.88	1.86	0.123333	1.19	3.27033	0.00750568	0.0314612
ncbi_107796335	0.06	0.06	0.02	0.58	0.29	0.48	0.0466667	0.45	3.26946	4.01e-05	0.00039553
ncbi_107801047	0.14	0.03	0.2	1.1	1.42	1.03	0.123333	1.18333	3.26222	5.92e-08	1.24e-06
ncbi_107772327	0.68	0.4	0.99	7.65	3.76	8.41	0.69	6.60667	3.25925	1.39e-10	4.91e-09
ncbi_107831921	0.3	0.47	0.28	5.62	1.51	2.89	0.35	3.34	3.25442	3.91e-08	8.57e-07
ncbi_107773068	0.17	0.29	0.29	2.05	1.73	3.35	0.25	2.37667	3.24894	9.85e-09	2.45e-07
ncbi_107779404	0.07	0	0.03	0.18	0.39	0.38	0.0333333	0.316667	3.24793	0.0105533	0.0412261
ncbi_107823665	0	0.28	0.18	0.84	1.78	1.74	0.153333	1.45333	3.24462	0.000239081	0.00181771
ncbi_107810893	0	0.28	0.24	1.07	3.51	0.34	0.173333	1.64	3.24207	0.00329774	0.0162103
ncbi_107764088	1.18	0.29	1.15	9.05	4.28	11.45	0.873333	8.26	3.24154	1.9e-09	5.44e-08
MSTRG.638	0.26	0.35	0.54	3.86	1.48	5.51	0.383333	3.61667	3.23799	1.35e-06	2.05e-05
ncbi_107781588	0.41	0.32	0.62	2.21	3.62	6.83	0.45	4.22	3.22925	1.68e-10	5.88e-09
ncbi_107826141	0.19	0.21	0.13	1.42	0.88	2.67	0.176667	1.65667	3.22918	1.46e-07	2.8e-06
ncbi_107823015	0.11	0.06	0.05	0.63	0.76	0.67	0.0733333	0.686667	3.22707	8.42e-06	0.000101539
ncbi_107785832	1.28	1.05	1.08	7.52	14.72	9.68	1.13667	10.64	3.22662	1.53e-24	3.56e-22
ncbi_107775476	0.12	0.02	0.24	1.55	1.02	0.98	0.126667	1.18333	3.22375	5.85e-07	9.71e-06
ncbi_107769293	23.48	5.86	4.67	135.73	63.1	118.85	11.3367	105.893	3.22354	0.000159132	0.00128529
ncbi_107791551	3.67	2.34	1.28	12.96	48.39	6.31	2.43	22.5533	3.21431	0.000541617	0.00363645
ncbi_107813390	2.1	0.48	0.18	9.79	13.21	2.61	0.92	8.53667	3.21397	6.24e-05	0.00057462
ncbi_107809529	0.27	0.39	0.71	4.48	3.38	4.85	0.456667	4.23667	3.21372	3.73e-16	3.12e-14
ncbi_107798646	0.09	0.55	0.48	1.57	4.23	4.59	0.373333	3.46333	3.21363	6.74e-07	1.1e-05
ncbi_107819181	0.05	0.2	0.04	0.24	1.01	1.44	0.0966667	0.896667	3.21348	0.00168496	0.00935372
ncbi_107819520	0.29	0.21	0.52	1.47	3.76	4.23	0.34	3.15333	3.21327	4.48e-09	1.2e-07
ncbi_107801944	0.05	0.11	0.15	1.03	0.83	1	0.103333	0.953333	3.20568	0.000202218	0.00158016
ncbi_107770213	1.06	0.2	0.38	8.57	2.73	3.83	0.546667	5.04333	3.20564	1.04e-06	1.62e-05
ncbi_107801908	5.44	6.66	3.82	51.22	41.09	54.03	5.30667	48.78	3.20041	2.08e-34	9.71e-32
ncbi_107770027	0.06	0	0.05	0.15	0.11	0.75	0.0366667	0.336667	3.19878	0.00122147	0.00716736
ncbi_107761056	0.12	0.13	0	0.56	1.07	0.66	0.0833333	0.763333	3.19535	0.00320809	0.0158483
ncbi_3205186	0	0.34	0.04	1.91	0.56	1.01	0.126667	1.16	3.19502	0.00234191	0.0122542
ncbi_107792883	0.19	0.14	0.18	1.69	1.66	1.31	0.17	1.55333	3.19176	2.95e-09	8.18e-08
ncbi_107795569	0.43	0.42	0.77	6.66	2.4	5.74	0.54	4.93333	3.19153	3.25e-09	8.94e-08
ncbi_107770821	0.02	0.02	0.04	0.32	0.33	0.08	0.0266667	0.243333	3.18982	0.00847201	0.0346347
MSTRG.10979	0.45	0	0.3	2.44	1.84	2.56	0.25	2.28	3.18903	1.56e-05	0.000174616
ncbi_107802581	0.03	0.02	0.04	0.46	0.11	0.25	0.03	0.273333	3.18763	0.00360402	0.0174081
ncbi_107793405	3.76	8	4.9	33.02	57.54	61.15	5.55333	50.57	3.18686	4.87e-21	7.72e-19
ncbi_107774509	1.8	2.14	2.32	11.82	25.5	19.65	2.08667	18.99	3.18597	5.03e-23	9.79e-21
ncbi_107806110	4.39	2.23	2.93	32.84	18.44	35.58	3.18333	28.9533	3.18512	3.37e-19	4.25e-17
MSTRG.47450	0.3	0.2	0.17	2.59	1.04	2.46	0.223333	2.03	3.18421	3.57e-09	9.75e-08
ncbi_107826221	0.12	0.03	0.01	0.73	0.23	0.49	0.0533333	0.483333	3.17991	0.000221648	0.00170694
ncbi_107791111	0.27	0	0.05	0.63	1.2	1.07	0.106667	0.966667	3.17991	0.0015792	0.00885492
ncbi_107791415	1.61	1.42	1.31	10.28	10.51	18.44	1.44667	13.0767	3.17619	9.46e-21	1.45e-18
ncbi_107793161	0.12	0.03	0.06	0.53	0.66	0.7	0.07	0.63	3.16993	0.00012822	0.00106749
ncbi_107807254	22.22	12.48	7.84	241.59	56.45	81.02	14.18	126.353	3.15553	1.44e-08	3.46e-07
ncbi_107829655	1.35	1.31	0.95	11.89	13.28	6.9	1.20333	10.69	3.15115	4.51e-18	5e-16
ncbi_107775050	0.09	0.2	0.11	1.07	1.47	1.01	0.133333	1.18333	3.14975	6.86e-09	1.76e-07
ncbi_107777841	0.38	0.14	0.12	2.1	2.19	1.39	0.213333	1.89333	3.14975	1.46e-05	0.00016459
ncbi_107820497	0.67	0.09	0.09	2.98	0.83	3.7	0.283333	2.50333	3.14328	0.000109142	0.000930416
MSTRG.3530	0.33	0.03	0.06	1.29	0.58	1.84	0.14	1.23667	3.14296	0.000224704	0.0017253
ncbi_107795717	37.63	67.07	38.76	446	381.69	437.79	47.82	421.827	3.14096	1.97e-31	7.16e-29
ncbi_107821681	0.23	0	0.04	1.04	0.14	1.2	0.09	0.793333	3.13993	0.00833843	0.034162
ncbi_107792684	7.29	10.61	9.18	37.42	81.29	119.94	9.02667	79.55	3.1396	2.08e-16	1.8e-14
ncbi_107799463	1.29	1.73	2.13	14.17	10.69	20.2	1.71667	15.02	3.1292	6.96e-24	1.49e-21
ncbi_107809495	0.31	0.74	1.02	3.82	7.08	7.2	0.69	6.03333	3.12829	1.53e-11	6.41e-10
ncbi_107796858	0.13	0.07	0.37	1.47	1.41	2.1	0.19	1.66	3.12711	6.55e-05	0.000598769
ncbi_107827060	2.35	0.75	1.91	20.91	7.78	15	1.67	14.5633	3.12442	9.87e-11	3.59e-09
ncbi_107780653	0.23	1.91	1.1	3.21	16.74	8.29	1.08	9.41333	3.12367	1.13e-05	0.000131719
ncbi_3205197	0.24	0.28	0.22	3.46	1.25	1.73	0.246667	2.14667	3.12146	6.26e-06	7.86e-05
ncbi_107816213	0.29	0.04	0.03	2.11	0.4	0.62	0.12	1.04333	3.12009	0.00233859	0.0122395
ncbi_107817803	0.19	0.36	0.06	1.45	3.32	0.53	0.203333	1.76667	3.11911	0.000950549	0.00583787
MSTRG.10798	0.14	0.08	0	0.56	0.39	0.96	0.0733333	0.636667	3.118	0.0129023	0.0482033
ncbi_107787259	0	0.25	0	0.36	0.75	1.06	0.0833333	0.723333	3.1177	0.0101544	0.0399756
ncbi_107795880	0.13	0.66	0.24	2.82	4.99	1.12	0.343333	2.97667	3.11602	8.61e-06	0.000103509
ncbi_107812124	0.03	0.11	0.1	0.82	0.51	0.75	0.08	0.693333	3.11548	0.000175014	0.00139423
ncbi_107819672	0.29	0.73	1.81	3.75	4.62	16.13	0.943333	8.16667	3.11391	4.52e-06	5.89e-05
ncbi_107832761	0.15	0.33	0.29	1.2	2.19	3.24	0.256667	2.21	3.10608	2.89e-05	0.000298119
MSTRG.33287	0.24	0	0.18	1.25	1.11	1.25	0.14	1.20333	3.10354	8.82e-05	0.000773009
ncbi_107772395	0.43	0.43	0.64	3.69	4.28	4.91	0.5	4.29333	3.1021	1.6e-22	2.89e-20
ncbi_107799159	0.27	0.28	0.26	1.73	2.37	2.85	0.27	2.31667	3.10102	1.98e-15	1.51e-13
ncbi_107811043	0.12	0.16	0.28	1.68	0.55	2.57	0.186667	1.6	3.09954	5.79e-06	7.34e-05
ncbi_107806169	0.77	0.87	1.32	7.49	5.92	11.89	0.986667	8.43333	3.09547	2.45e-17	2.4e-15
ncbi_107781822	0.65	0.08	0.17	4.32	1.54	1.83	0.3	2.56333	3.09499	2.23e-05	0.000237634
ncbi_107818783	1.28	0.35	0.51	8.96	2.72	6.57	0.713333	6.08333	3.09221	3.94e-07	6.83e-06
ncbi_107793172	0.13	0	0.07	0.65	0.65	0.4	0.0666667	0.566667	3.08746	0.000444448	0.00307663
ncbi_107813864	0.08	0.19	0.28	0.33	2.19	2.15	0.183333	1.55667	3.08592	0.000268783	0.00200927
ncbi_107797428	0.6	0.07	0.06	3.58	0.37	2.24	0.243333	2.06333	3.08397	0.00176365	0.00971854
ncbi_107775283	2.36	2.1	4.02	17.68	21.62	32.4	2.82667	23.9	3.07984	1.09e-20	1.65e-18
ncbi_107816466	0.89	0.47	0.51	5.46	4.6	5.74	0.623333	5.26667	3.07881	1.32e-19	1.75e-17
ncbi_107797919	2.57	2.97	2.2	20.52	20.96	23.91	2.58	21.7967	3.07866	6.04e-55	1.2e-51
ncbi_107770944	23.52	20.18	11.69	159.56	220.63	86.45	18.4633	155.547	3.07461	4.8e-15	3.48e-13
ncbi_107829642	0.15	0.04	0	0.67	0.14	0.79	0.0633333	0.533333	3.074	0.0103061	0.0404327
ncbi_107782355	0.15	0.29	0.14	2.31	0.39	2.18	0.193333	1.62667	3.07276	0.000138336	0.00113945
ncbi_107776303	0.28	0.18	0	1.16	2.21	0.5	0.153333	1.29	3.07263	0.00203882	0.0109472
ncbi_107781661	6.85	4.17	9.87	71.07	32.67	71.85	6.96333	58.53	3.07133	1.43e-14	9.67e-13
ncbi_107813543	8.76	4.48	14.82	70.77	39.45	125.55	9.35333	78.59	3.07079	2.25e-10	7.71e-09
ncbi_107773834	1.45	1.37	1.27	10.06	10.14	14.1	1.36333	11.4333	3.06804	3.23e-32	1.27e-29
ncbi_107790963	1.15	0.99	0.86	9.18	9.01	6.87	1	8.35333	3.06235	1.36e-14	9.29e-13
ncbi_107799511	1.56	1.42	1.96	9.21	20.03	12.01	1.64667	13.75	3.06181	6.7e-21	1.05e-18
ncbi_107761167	1.99	0.39	0.71	11.15	5.46	9.19	1.03	8.6	3.06169	4.66e-08	1e-06
ncbi_107769389	0.14	0.09	0.08	0.7	0.37	1.51	0.103333	0.86	3.05703	0.000147736	0.00120663
ncbi_107819230	0.03	0.39	0.11	1.8	1.47	1.14	0.176667	1.47	3.05671	1.89e-05	0.000206139
ncbi_107804254	0.16	0.26	0.38	1.83	1.71	3.11	0.266667	2.21667	3.05528	5.65e-10	1.79e-08
ncbi_107795928	1.3	1.27	1.38	8.34	7.86	16.63	1.31667	10.9433	3.05509	1.03e-20	1.58e-18
ncbi_107801092	0.1	0.1	0	0.88	0.35	0.43	0.0666667	0.553333	3.05311	0.0068838	0.029382
ncbi_107773002	36.18	27.85	12.11	361.89	152.03	116.7	25.38	210.207	3.05004	1.37e-09	4.01e-08
ncbi_107772377	0.09	0.42	0.2	0.84	2.2	2.84	0.236667	1.96	3.04993	1.98e-05	0.000214385
ncbi_107817797	0.11	0.04	0.07	0.93	0.45	0.44	0.0733333	0.606667	3.04836	0.00118465	0.00700363
ncbi_107821820	1.16	0.42	0.42	6.14	7.15	3.2	0.666667	5.49667	3.04352	3.31e-08	7.35e-07
ncbi_107804267	0.57	0.36	0.59	4.16	1.58	6.78	0.506667	4.17333	3.04209	3.23e-08	7.22e-07
ncbi_107770925	0.06	0.07	0	0.3	0.51	0.26	0.0433333	0.356667	3.04103	0.00717033	0.0303304
MSTRG.925	0.15	0.17	0.29	1.4	1.41	2.21	0.203333	1.67333	3.04081	0.00402984	0.0190413
ncbi_107809120	9.89	8.98	9.73	87.17	61.06	87.03	9.53333	78.42	3.04017	3.15e-45	3.18e-42
MSTRG.41520	0.06	0.25	0.32	2.84	0.79	1.55	0.21	1.72667	3.03953	0.000220244	0.00169858
ncbi_107780407	0.02	0.05	0.02	0.38	0.08	0.28	0.03	0.246667	3.03953	0.00860869	0.035092
ncbi_107815393	1.04	0.44	0.47	5.34	3.24	7.45	0.65	5.34333	3.03923	4.77e-12	2.18e-10
ncbi_107799156	1.89	1.38	1.19	11.84	8.38	16.44	1.48667	12.22	3.03909	9.34e-16	7.47e-14
ncbi_107821307	0.13	0.16	0.18	1.12	1.44	1.3	0.156667	1.28667	3.03787	1.25e-10	4.47e-09
ncbi_107830651	9.63	1.68	5.92	63.56	22.67	54.75	5.74333	46.9933	3.0325	9.3e-08	1.87e-06
ncbi_107819809	2.19	0.43	4.51	16.28	3.23	38.74	2.37667	19.4167	3.03028	0.00947578	0.0378473
ncbi_107806074	1.27	2	0.84	10.3	9.87	13.39	1.37	11.1867	3.02953	4.3e-16	3.57e-14
ncbi_107812899	3.24	3.97	2.44	29.13	23.3	26.28	3.21667	26.2367	3.02795	2.72e-34	1.25e-31
ncbi_107786771	3.55	3.67	5.09	38.16	27.29	34.79	4.10333	33.4133	3.02556	3.63e-35	1.87e-32
ncbi_107782474	0.09	0.04	0.01	0.57	0.21	0.36	0.0466667	0.38	3.02554	0.000218497	0.00168687
ncbi_107823268	1.67	0.31	0.65	7.64	5.14	8.61	0.876667	7.13	3.0238	1.59e-08	3.79e-07
MSTRG.41134	0.17	0.09	0.26	1.6	2.45	0.17	0.173333	1.40667	3.02066	0.000426232	0.00297551
ncbi_107801258	2.91	0.34	1.21	15.6	5.48	15.07	1.48667	12.05	3.01888	4.16e-06	5.48e-05
ncbi_107791108	2.36	1.58	0.53	6.62	12.7	16.91	1.49	12.0767	3.01884	9.72e-09	2.42e-07
ncbi_107791756	0.03	0.18	0	0.7	0.57	0.43	0.07	0.566667	3.01707	0.00219292	0.0116221
ncbi_107795244	0.24	0.14	0.2	0.79	0.15	3.75	0.193333	1.56333	3.01546	0.00200702	0.0108093
ncbi_107794424	1.16	0.11	0.14	3.3	3.59	4.51	0.47	3.8	3.01527	4.89e-05	0.000466757
ncbi_107780092	0.15	0.4	0.52	0.6	5.21	2.84	0.356667	2.88333	3.01509	4.8e-05	0.000459736
ncbi_107785344	0.51	0.12	0.11	1.85	1.57	2.56	0.246667	1.99333	3.01455	2.54e-05	0.000266048
ncbi_107799918	0.18	0.1	0.04	1.21	0.61	0.76	0.106667	0.86	3.01123	0.00043565	0.00302717
MSTRG.3640	0.33	0.36	0	2.84	1.22	1.5	0.23	1.85333	3.01042	0.000577692	0.00383951
ncbi_107760712	0.54	0.1	0.64	3.54	2.13	4.63	0.426667	3.43333	3.00843	6.02e-07	9.95e-06
ncbi_107775021	0.44	0.15	0.77	3.68	2.06	5.16	0.453333	3.63333	3.00265	5.47e-08	1.16e-06
ncbi_107775505	7.57	3.5	4.03	48.37	19.44	53.14	5.03333	40.3167	3.00179	4e-11	1.57e-09
ncbi_107801079	1.27	0.07	0.42	7.53	3.67	2.89	0.586667	4.69667	3.00102	0.000114722	0.000971624
MSTRG.13645	0.15	0.08	0.12	1.03	0.87	0.9	0.116667	0.933333	3	4.86e-07	8.23e-06
ncbi_107759570	0.03	0.03	0.06	0.12	0.31	0.53	0.04	0.32	3	0.00954002	0.0380731
ncbi_107813869	0.15	0.85	0.06	0.71	5.42	2.34	0.353333	2.82333	2.9983	0.00107433	0.00645469
ncbi_107816666	1.16	2.55	0.84	6.77	12.39	17.1	1.51667	12.0867	2.99444	4.09e-10	1.33e-08
ncbi_107767569	0.03	0.2	0.06	0.7	0.58	1.03	0.0966667	0.77	2.99377	0.000122966	0.00103176
MSTRG.44471	0.08	0.42	0	1.3	1.84	0.83	0.166667	1.32333	2.98914	0.00349625	0.0170071
ncbi_107801407	15.48	14.96	5.21	136.8	60.12	85.88	11.8833	94.2667	2.98781	6.23e-11	2.36e-09
ncbi_107789264	0.17	0.25	0.27	1.91	1.72	1.83	0.23	1.82	2.98423	1.27e-06	1.94e-05
ncbi_107796282	0.1	0.05	0.18	1.19	0.66	0.76	0.11	0.87	2.98351	7.28e-06	8.95e-05
ncbi_107825576	4.63	5.93	6.02	32.62	29.93	68.55	5.52667	43.7	2.98315	7.55e-18	8.09e-16
ncbi_107778784	0.23	0.48	0.04	0.93	2.76	2.23	0.25	1.97333	2.98063	0.000252273	0.00190397
ncbi_107802693	0.02	0	0.07	0.37	0.1	0.24	0.03	0.236667	2.97982	0.0103092	0.0404385
ncbi_107766320	0.13	0.8	0.33	0.54	4.41	4.97	0.42	3.30667	2.97692	0.000241985	0.0018367
ncbi_107784106	0.32	0.02	0.13	1.18	0.96	1.56	0.156667	1.23333	2.97679	1.07e-05	0.000125335
ncbi_107774418	0.22	0.08	0.45	1.8	1.31	2.79	0.25	1.96667	2.97575	2.62e-06	3.67e-05
ncbi_107791722	1.06	0.15	0.31	5.65	4.8	1.5	0.506667	3.98333	2.97487	0.000131273	0.00108906
ncbi_107816371	1.85	3.73	2.66	7.92	33.94	22.89	2.74667	21.5833	2.97416	2.61e-09	7.31e-08
ncbi_107830346	0.06	0.07	0	0.42	0.48	0.12	0.0433333	0.34	2.97199	0.0064833	0.0280234
MSTRG.40221	0.96	2.01	0.68	11.2	8.22	9.2	1.21667	9.54	2.97106	2.5e-11	1.02e-09
ncbi_107788569	0.57	0.15	0.67	3.11	4.13	3.65	0.463333	3.63	2.96985	3.2e-10	1.07e-08
ncbi_107801320	4.87	6.63	12.51	54.86	19.53	113.7	8.00333	62.6967	2.96972	1.05e-07	2.07e-06
ncbi_107807891	56.53	19.58	18.13	411.1	106.94	219.09	31.4133	245.71	2.96751	0.00024471	0.00185566
ncbi_107832177	0.5	0.15	0.97	3.35	1.91	7.37	0.54	4.21	2.96279	1.01e-05	0.000119027
ncbi_107827007	0.24	0	0.18	0.63	1.07	1.57	0.14	1.09	2.96083	0.000811808	0.00511202
ncbi_107830140	0.62	0.49	0.47	6.2	1.67	4.42	0.526667	4.09667	2.95949	1.5e-09	4.37e-08
ncbi_107800666	0	0.08	0.33	1.17	0.7	1.31	0.136667	1.06	2.95533	0.00395338	0.0187534
ncbi_107766784	0.66	0	0.24	3.74	1.59	1.63	0.3	2.32	2.95109	0.00129448	0.00750943
ncbi_107820777	2.12	1.84	1.54	16.25	5.44	20.69	1.83333	14.1267	2.94588	7.5e-10	2.31e-08
MSTRG.530	0.04	0.31	0.38	2.02	1.32	2.28	0.243333	1.87333	2.9446	7.45e-06	9.14e-05
ncbi_107796466	0.07	0.19	0	0.7	0.64	0.66	0.0866667	0.666667	2.94342	0.000357898	0.00256299
ncbi_107779958	0.87	0.19	0.04	2.91	2.39	3.16	0.366667	2.82	2.94315	0.000106647	0.000912289
ncbi_107777409	0.64	0.13	0.25	2.73	1.17	3.93	0.34	2.61	2.94044	5.34e-06	6.84e-05
ncbi_107765250	0.44	0.1	0.41	3.09	2.76	1.43	0.316667	2.42667	2.93794	0.00010527	0.000901915
ncbi_3205283	1	1.12	0.66	11.64	4.25	5.41	0.926667	7.1	2.9377	2.49e-10	8.49e-09
ncbi_107814674	3.26	1.44	3.27	21.17	15.14	24.55	2.65667	20.2867	2.93284	6.21e-17	5.8e-15
ncbi_107829507	0.36	0.34	0.42	3.23	2.23	3.08	0.373333	2.84667	2.93074	5.79e-15	4.14e-13
ncbi_107820018	0	0.44	0.04	0.7	2.15	0.81	0.16	1.22	2.93074	0.00628401	0.0273286
ncbi_107806932	5.43	6.43	4.02	37.27	39.49	43.76	5.29333	40.1733	2.92399	1.06e-38	7.47e-36
ncbi_107810152	3.09	4.12	6.21	19.1	38.51	44.2	4.47333	33.9367	2.92342	9.4e-16	7.51e-14
ncbi_107761689	1.66	1.26	1.52	9.11	7.7	16.85	1.48	11.22	2.9224	1.61e-17	1.61e-15
MSTRG.30456	0	0.24	0.23	1.56	0.45	1.54	0.156667	1.18333	2.91709	0.000823211	0.00516794
ncbi_107832842	0.18	0	0.02	0.23	0.46	0.82	0.0666667	0.503333	2.91648	0.00727375	0.0306839
ncbi_107772980	0.44	0.48	0.14	0.76	4.46	2.78	0.353333	2.66667	2.91594	0.00272722	0.013873
ncbi_107798321	0.07	0.08	0.11	0.69	0.42	0.85	0.0866667	0.653333	2.91427	0.000659592	0.00428657
ncbi_107792661	1.54	2.27	2.01	7.37	18.33	18.15	1.94	14.6167	2.91349	3.88e-15	2.85e-13
ncbi_107774074	0.04	0.11	0.06	0.43	0.25	0.9	0.07	0.526667	2.91146	0.000437119	0.00303609
ncbi_107827398	5.02	5.74	4.14	24.57	36.74	50.6	4.96667	37.3033	2.90895	4.96e-23	9.71e-21
ncbi_107814627	0.19	0.28	0.06	1.19	1.5	1.29	0.176667	1.32667	2.9087	0.000221247	0.00170411
ncbi_107810540	12.83	1.51	5.7	96.74	13.93	39.81	6.68	50.16	2.90862	0.00590654	0.0259977
ncbi_107775518	1.07	1.72	1.49	10.38	8.39	13.34	1.42667	10.7033	2.90734	7.06e-17	6.53e-15
ncbi_107795866	18.98	5.91	16.66	86.48	62.52	161.64	13.85	103.547	2.90232	4.05e-10	1.33e-08
ncbi_107774192	0.06	0.07	0.06	0.42	0.25	0.75	0.0633333	0.473333	2.90182	0.000344545	0.00247976
MSTRG.17258	0.06	0.14	0.12	0.66	0.59	1.14	0.106667	0.796667	2.90087	0.00312724	0.0155186
ncbi_107779149	3.01	0.88	1.58	23.41	5.72	11.66	1.82333	13.5967	2.8986	2.65e-07	4.78e-06
ncbi_107790019	0.07	0.03	0.01	0.27	0.32	0.23	0.0366667	0.273333	2.89812	0.000319666	0.00233103
ncbi_107816464	0.12	0.48	0.35	2.93	1.73	2.42	0.316667	2.36	2.89775	4.71e-06	6.12e-05
ncbi_107809985	422.01	431.32	505.61	3844.28	2789.53	3477.6	452.98	3370.47	2.89543	4.8e-49	6.09e-46
ncbi_107801750	2.59	3.11	2.17	20.5	16.85	21.2	2.62333	19.5167	2.89523	7.37e-38	4.62e-35
ncbi_107770124	19.47	16.46	19.78	148.91	74.23	190.65	18.57	137.93	2.89289	2.65e-17	2.57e-15
ncbi_107803224	2.17	0.87	1.31	11.66	7.86	12.7	1.45	10.74	2.88887	2.81e-14	1.83e-12
ncbi_107805098	37.04	17.88	62.84	380.91	136.2	354.78	39.2533	290.63	2.8883	2.32e-09	6.55e-08
ncbi_107797075	0.78	0.11	0.44	3.41	2.36	4.06	0.443333	3.27667	2.88577	1.75e-06	2.57e-05
ncbi_107795683	1.08	2.01	1.07	8.6	15.02	7.12	1.38667	10.2467	2.88546	3.26e-14	2.1e-12
ncbi_107767065	0.14	0.2	0.28	1.51	0.53	2.54	0.206667	1.52667	2.88501	6.37e-06	7.98e-05
ncbi_107790518	2.04	1.14	3.33	11.71	18.52	17.54	2.17	15.9233	2.87538	3.83e-14	2.45e-12
ncbi_107803175	0.83	0.42	0.55	5.56	2.74	4.89	0.6	4.39667	2.87338	4.18e-08	9.11e-07
ncbi_107779544	3.24	0.37	0.39	8.94	6.29	14.04	1.33333	9.75667	2.87135	0.000107646	0.000919244
ncbi_107790929	0.37	0.1	0.26	2.7	0.98	1.66	0.243333	1.78	2.87087	4.09e-05	0.000402182
ncbi_107807890	136.03	46.32	34.77	825.72	313.04	447.5	72.3733	528.753	2.86906	0.000307963	0.00225316
ncbi_107786442	0.18	0.05	0	0.81	0.31	0.56	0.0766667	0.56	2.86876	0.00216344	0.0114978
ncbi_107806142	2.12	3.04	2.07	19.15	15.73	17.87	2.41	17.5833	2.8671	3.16e-33	1.36e-30
ncbi_107828252	39.53	14.45	75.33	362.81	194.89	384.29	43.1033	313.997	2.86488	1.2e-08	2.94e-07
ncbi_107830280	2.14	1.62	1.18	13.25	6.53	16.19	1.64667	11.99	2.86421	8.45e-12	3.72e-10
ncbi_107767273	0.07	0	0.44	2.01	0.74	0.96	0.17	1.23667	2.86285	0.00720627	0.0304589
ncbi_107830071	0.06	0.06	0.22	0.85	0.16	1.46	0.113333	0.823333	2.8609	0.00307594	0.0153024
MSTRG.3112	0	0.56	0.23	1.92	2.15	1.66	0.263333	1.91	2.85861	0.0020858	0.0111619
ncbi_107773968	2.42	5.97	2.92	17.76	44.15	20.06	3.77	27.3233	2.8575	1.15e-10	4.13e-09
ncbi_107780686	14.76	13.32	14.86	104.86	59.67	146.62	14.3133	103.717	2.85722	3.96e-18	4.44e-16
ncbi_107825477	0.07	0.4	0.14	1.03	0.98	2.41	0.203333	1.47333	2.85717	2.87e-05	0.00029641
ncbi_107782613	0.36	0.37	0.37	2.13	2.8	3.02	0.366667	2.65	2.85345	8.98e-15	6.19e-13
ncbi_107813106	0.1	0.14	0.1	0.65	1.35	0.45	0.113333	0.816667	2.84918	8.72e-05	0.00076609
MSTRG.4141	0.55	0.48	0.21	2.59	3.36	2.98	0.413333	2.97667	2.84832	2.26e-05	0.000240934
ncbi_107759899	0.14	0	0.03	0.28	0.49	0.45	0.0566667	0.406667	2.84327	0.0117742	0.0448971
ncbi_107826658	0.88	0.46	0.72	5.95	3.84	4.99	0.686667	4.92667	2.84293	2.71e-15	2.05e-13
ncbi_107813525	0.04	0.1	0.21	0.81	0.98	0.72	0.116667	0.836667	2.84226	0.000508259	0.00344984
ncbi_107793483	0.65	2.12	1.77	4.71	12.02	15.82	1.51333	10.85	2.84189	1.87e-07	3.48e-06
ncbi_107775044	0.35	0.1	0.24	1.82	1.78	1.34	0.23	1.64667	2.83984	1.06e-08	2.61e-07
ncbi_107826584	1.84	0.75	2.12	11.74	9.13	12.76	1.57	11.21	2.83595	8.34e-15	5.8e-13
ncbi_107784937	0.11	0.04	0.14	0.85	0.54	0.68	0.0966667	0.69	2.83551	0.000423532	0.00295917
ncbi_107766122	0.13	0	0.02	0.63	0.12	0.32	0.05	0.356667	2.83458	0.0134857	0.0499317
ncbi_107762099	0.59	0.17	0.71	4.32	1.67	4.49	0.49	3.49333	2.83375	2.05e-06	2.94e-05
ncbi_107803548	0.49	1.56	1.5	4.8	16.01	4.46	1.18333	8.42333	2.83153	3.45e-06	4.66e-05
ncbi_107797451	0.3	0.49	0.19	2.35	2.31	2.31	0.326667	2.32333	2.83031	9.54e-08	1.91e-06
ncbi_107777472	1.05	1.21	1.1	6.25	11.12	6.51	1.12	7.96	2.82927	7.04e-18	7.57e-16
ncbi_107828009	0.14	0.24	0.62	1.8	1.07	4.23	0.333333	2.36667	2.82782	6.01e-05	0.000555961
ncbi_107784571	0.09	0.08	0.29	1.35	0.47	1.44	0.153333	1.08667	2.82517	0.0001	0.000862054
MSTRG.34525	0.33	0.64	0.48	3.51	2.79	3.95	0.483333	3.41667	2.8215	4.28e-07	7.36e-06
ncbi_107792919	0.2	0.49	0.62	2.04	3.68	3.53	0.436667	3.08333	2.81989	1.66e-08	3.94e-07
ncbi_107815219	2.37	3.68	3.29	10.79	27.92	27.23	3.11333	21.98	2.81966	1.34e-13	7.93e-12
ncbi_107823900	2.92	1.1	2.65	15.53	16.66	14.82	2.22333	15.67	2.81721	4.51e-16	3.72e-14
ncbi_107792175	5.86	2.42	1.91	23.08	24.75	23.98	3.39667	23.9367	2.81703	1.15e-11	4.92e-10
ncbi_107760578	0.26	0.14	0.06	1.25	0.15	1.84	0.153333	1.08	2.81629	0.00351884	0.0170951
ncbi_107768442	0.68	0.66	0.36	2.18	7.36	2.4	0.566667	3.98	2.8122	2.98e-05	0.000306341
ncbi_107804621	0.33	0.03	0.12	1.71	0.7	0.96	0.16	1.12333	2.81164	0.000345148	0.00248301
ncbi_107810261	0.3	0.46	0.23	0.31	3.64	2.99	0.33	2.31333	2.80944	0.00114918	0.00683309
ncbi_107810472	2.06	0.88	1.43	13.54	7.24	9.82	1.45667	10.2	2.80783	1.26e-11	5.34e-10
ncbi_107771832	0.28	0.65	0.49	3.64	3.19	3.11	0.473333	3.31333	2.80735	1.98e-08	4.64e-07
ncbi_107785714	0.19	0	0.06	1.01	0.36	0.38	0.0833333	0.583333	2.80735	0.00757874	0.031703
ncbi_107792668	16.67	7.27	5.06	78.75	41.21	82.66	9.66667	67.54	2.80465	9.79e-10	2.96e-08
ncbi_107800231	1.88	0.2	1.78	10.2	8.62	8.14	1.28667	8.98667	2.80415	1.24e-06	1.9e-05
ncbi_107802100	0.42	0.27	0.1	1.85	1.8	1.86	0.263333	1.83667	2.80213	3.83e-08	8.41e-07
ncbi_107775665	0.39	0.43	0.52	1.34	4.87	3.13	0.446667	3.11333	2.80119	2.85e-05	0.000294785
ncbi_107800886	0.15	0.06	0	0.31	0.35	0.8	0.07	0.486667	2.79751	0.0064457	0.0279019
ncbi_107809027	6.42	6.33	6.31	50.34	26.57	55.57	6.35333	44.16	2.79715	3.65e-19	4.57e-17
MSTRG.24202	1.03	0.33	0.45	6.31	3.23	3.04	0.603333	4.19333	2.79707	4.58e-07	7.81e-06
ncbi_107789262	0.51	1.07	0.42	2.75	7.7	3.44	0.666667	4.63	2.79597	1.46e-08	3.52e-07
ncbi_107824442	0.41	0.13	0.14	1.62	1.19	1.91	0.226667	1.57333	2.79518	1.37e-06	2.08e-05
ncbi_107793051	0.83	1.07	0.79	7.48	3.71	7.41	0.896667	6.2	2.78962	2.3e-12	1.12e-10
MSTRG.851	0.67	0.34	0.04	2.47	2.46	2.32	0.35	2.41667	2.78759	4.66e-05	0.000447917
ncbi_3205306	2.52	0.72	0.74	13.91	5.45	8.1	1.32667	9.15333	2.78649	1.9e-06	2.75e-05
ncbi_107766553	2.13	2.03	1.15	11.66	15.75	9.02	1.77	12.1433	2.77834	4.58e-17	4.31e-15
ncbi_107780289	0.2	0.16	0.19	2.31	0.51	0.95	0.183333	1.25667	2.77706	0.0009662	0.00591224
ncbi_107787571	1.78	1.18	0.86	12.69	3.91	9.55	1.27333	8.71667	2.77517	1.11e-08	2.73e-07
ncbi_107830488	0.75	0.69	0.45	4.71	4.03	4.19	0.63	4.31	2.77426	5.91e-14	3.67e-12
ncbi_107781920	0.06	0.03	0.09	0.36	0.51	0.36	0.06	0.41	2.77259	0.00257717	0.0132444
ncbi_107811983	0.01	0.01	0.04	0.14	0.06	0.21	0.02	0.136667	2.77259	0.0093082	0.0373346
ncbi_107825179	0.2	0.13	0	1.23	0.57	0.45	0.11	0.75	2.76939	0.005777	0.0255548
ncbi_107772790	0.04	0.03	0.04	0.4	0.22	0.13	0.0366667	0.25	2.76939	0.00945285	0.0377867
ncbi_107832036	1.1	1.8	0.64	7.99	7.5	8.6	1.18	8.03	2.76661	3.41e-13	1.9e-11
ncbi_107807478	0.47	0.06	0.54	1.84	2.75	2.69	0.356667	2.42667	2.76633	1.08e-05	0.000126758
MSTRG.1497	0.56	1.33	0.58	6.07	5.16	5.56	0.823333	5.59667	2.76502	1.69e-11	7.06e-10
ncbi_107772557	0.07	0.58	0.25	3.13	1.6	1.38	0.3	2.03667	2.76318	0.000388438	0.00274929
ncbi_107764709	0.3	0.08	0.1	1.03	0.49	1.72	0.16	1.08	2.75489	0.000206567	0.0016078
MSTRG.5429	0.24	0.36	0.13	1.83	2.18	0.91	0.243333	1.64	2.75269	0.000178582	0.00141945
ncbi_107773719	1.4	0.51	2.29	6.15	4.93	17.22	1.4	9.43333	2.75234	3.06e-06	4.2e-05
ncbi_107761302	0.31	0.04	0.26	0.9	1.04	2.17	0.203333	1.37	2.75226	0.000125829	0.00105201
ncbi_107780651	0.37	0.33	0.77	1.27	4.76	3.85	0.49	3.29333	2.74869	5.84e-05	0.000542522
ncbi_107784779	1.45	1.88	3.32	9.43	13.84	21.42	2.21667	14.8967	2.74853	8.51e-11	3.14e-09
ncbi_107832652	0.08	0.26	0.22	1.87	1.1	0.79	0.186667	1.25333	2.74723	0.00236515	0.0123498
ncbi_107818631	2.28	2.76	1.74	8.32	18.14	19.05	2.26	15.17	2.74683	1.02e-15	8.11e-14
ncbi_107776221	0.33	0.08	0.02	1.86	0.28	0.74	0.143333	0.96	2.74366	0.00513809	0.0232629
ncbi_107776772	1.56	1.47	3.4	11.72	9.06	22.26	2.14333	14.3467	2.74279	2.76e-10	9.33e-09
ncbi_107782372	9.24	1.86	4.28	44.36	24.97	33.52	5.12667	34.2833	2.74141	5.45e-08	1.15e-06
ncbi_107803968	3.85	3.53	2.8	26.79	20.32	20.93	3.39333	22.68	2.74065	6.48e-25	1.56e-22
ncbi_107787787	0.15	0.05	0.14	0.85	1.06	0.36	0.113333	0.756667	2.73909	0.00357869	0.0173179
ncbi_107822687	49.33	15.97	55.61	460.02	139.13	207.81	40.3033	268.987	2.73856	1.52e-07	2.9e-06
ncbi_107794527	0.05	0.02	0.02	0.21	0.17	0.22	0.03	0.2	2.73697	0.000755474	0.00481203
MSTRG.1550	0.2	0.73	0.23	1.36	3.88	2.49	0.386667	2.57667	2.73634	0.000243157	0.00184474
ncbi_107825491	0.21	0.19	0.07	0.95	1.56	0.62	0.156667	1.04333	2.73543	0.000123182	0.00103337
ncbi_107801004	0.18	0.42	0.22	1.64	1.21	2.61	0.273333	1.82	2.73521	1.83e-07	3.42e-06
ncbi_107771960	0.09	0.02	0.11	0.42	0.19	0.85	0.0733333	0.486667	2.73039	0.0027326	0.013896
ncbi_107806016	3.94	4.96	6.71	29.78	27.88	45.76	5.20333	34.4733	2.72797	5.26e-21	8.29e-19
ncbi_107815601	0.26	0.82	1.1	3.58	2.73	8.12	0.726667	4.81	2.72667	1.3e-06	1.99e-05
ncbi_107812503	0.44	0.6	0.94	5.64	2.12	5.34	0.66	4.36667	2.72599	1.14e-08	2.79e-07
MSTRG.50820	0.33	0.2	0.37	2.67	1.05	2.22	0.3	1.98	2.72247	2.88e-07	5.13e-06
ncbi_107801498	1.44	0.08	0.48	5.81	2.85	4.54	0.666667	4.4	2.72247	0.00797019	0.0329913
ncbi_107790525	1.13	0.98	0.51	5.76	4.73	6.79	0.873333	5.76	2.72146	1.01e-13	6.1e-12
ncbi_107832711	7.72	8.96	6.76	53.16	54.73	46.62	7.81333	51.5033	2.72066	9.46e-44	8.84e-41
ncbi_107780664	0.59	0.68	0.4	4.84	2.79	3.35	0.556667	3.66	2.71696	8.88e-11	3.27e-09
ncbi_107811213	1.99	1.02	1.36	12.28	8.79	7.62	1.45667	9.56333	2.71484	8.52e-15	5.92e-13
ncbi_107771155	0.08	0.08	0.09	0.44	0.57	0.63	0.0833333	0.546667	2.7137	2.81e-11	1.13e-09
ncbi_107778431	0.26	0.31	0.56	1.65	2.21	3.54	0.376667	2.46667	2.7112	9.63e-09	2.4e-07
ncbi_107806561	2	0.32	0.77	9.26	7.48	3.48	1.03	6.74	2.7101	1.3e-05	0.000148701
ncbi_107806440	1.15	0.41	0.23	2.96	4.35	4.4	0.596667	3.90333	2.70971	1.53e-06	2.28e-05
ncbi_107799814	0.27	0	0.14	1.23	0.79	0.66	0.136667	0.893333	2.70854	0.00132968	0.00767316
ncbi_107763208	0.26	0.18	0.12	1.85	0.51	1.3	0.186667	1.22	2.70834	5.31e-05	0.00050112
ncbi_107762988	0	0.09	0.08	0.33	0.34	0.44	0.0566667	0.37	2.70695	0.0032689	0.0160957
ncbi_107790299	1.08	0.79	2.22	10.59	8.29	7.82	1.36333	8.9	2.70667	2.35e-11	9.57e-10
ncbi_107810240	0.06	0.32	0	0.45	1	1.03	0.126667	0.826667	2.70627	0.0105796	0.0412834
MSTRG.52598	0.38	0.05	0.39	1.32	1.52	2.51	0.273333	1.78333	2.70584	8.64e-05	0.000760571
ncbi_107777511	0.31	0	0.1	1.25	0.45	0.97	0.136667	0.89	2.70314	0.00366459	0.0176438
ncbi_107802001	3.25	2.63	3.83	21	19.64	22.5	3.23667	21.0467	2.70101	1.33e-39	1e-36
ncbi_107765699	6.25	7.16	5.86	35.58	58.81	30.91	6.42333	41.7667	2.70096	2.72e-22	4.8e-20
ncbi_107786887	0.05	0.06	0.09	0.38	0.69	0.23	0.0666667	0.433333	2.70044	1.79e-06	2.62e-05
ncbi_107806832	0.04	0.05	0.13	0.26	0.72	0.45	0.0733333	0.476667	2.70044	0.00176348	0.00971854
ncbi_107824370	0.54	0.05	0.19	1.55	1.37	2.14	0.26	1.68667	2.69759	0.000240787	0.00182928
ncbi_107817218	0.7	0	0.15	3.12	1.85	0.54	0.283333	1.83667	2.69652	0.0110389	0.0426352
MSTRG.10194	1.79	2.25	1.94	14.63	10.07	14.05	1.99333	12.9167	2.69598	1.3e-22	2.39e-20
MSTRG.47770	0.12	0.43	0.23	1.28	2.53	1.24	0.26	1.68333	2.69474	1.69e-06	2.48e-05
ncbi_107808986	0.39	0	0.37	2.02	0.7	2.2	0.253333	1.64	2.69459	0.00154459	0.00868804
ncbi_107790956	221.42	94.96	94	1748.41	491.81	413.94	136.793	884.72	2.69322	0.0018474	0.0100979
ncbi_107787860	8.48	7.31	6.36	56.51	43.32	43.31	7.38333	47.7133	2.69205	6.06e-31	2.11e-28
ncbi_107786344	0.48	1.64	0.97	3.22	7.93	8.79	1.03	6.64667	2.68999	1.04e-06	1.63e-05
ncbi_107768051	9.65	13.93	7.38	43.44	80.31	75.62	10.32	66.4567	2.68697	2.21e-16	1.91e-14
ncbi_107805331	1.6	0.66	1.03	7.84	7.62	5.72	1.09667	7.06	2.68654	2.29e-12	1.12e-10
ncbi_107807721	0.58	0.74	1.41	6.49	3.19	7.82	0.91	5.83333	2.68038	2.26e-09	6.41e-08
ncbi_107820358	0.13	0.2	0.17	0.89	1.21	1.1	0.166667	1.06667	2.67807	7.83e-05	0.00069869
ncbi_107767005	0.19	0.14	0.3	1.39	1.51	1.13	0.21	1.34333	2.67736	6.13e-07	1.01e-05
ncbi_107776681	14.75	6.94	20.04	88.19	80.15	98.02	13.91	88.7867	2.67422	2.75e-14	1.8e-12
MSTRG.11312	0.14	0.39	0	1.2	0.52	1.66	0.176667	1.12667	2.67296	0.00985613	0.0390419
ncbi_107815887	3.69	5.44	5.52	35.37	23.22	34.71	4.88333	31.1	2.67098	1.12e-23	2.33e-21
ncbi_107801705	1.97	0.58	2.08	12.44	8.35	8.68	1.54333	9.82333	2.67016	3.85e-09	1.05e-07
ncbi_107761856	0.21	0.06	0.17	1.26	0.58	0.96	0.146667	0.933333	2.66985	2.16e-05	0.000231404
ncbi_107760028	5.49	4.7	4.4	27.98	27.5	37.3	4.86333	30.9267	2.66883	4.87e-37	2.97e-34
ncbi_107782836	0.54	0.5	0.24	3.32	2.63	2.18	0.426667	2.71	2.66711	4.65e-10	1.49e-08
ncbi_107779564	1.85	2.4	1.81	7.86	12.37	18.22	2.02	12.8167	2.66559	6.17e-16	5.01e-14
ncbi_107769088	0.12	0.08	0.04	0.42	0.62	0.48	0.08	0.506667	2.66297	0.000210579	0.00163441
ncbi_107807392	2.31	0.11	0.88	9.5	4.19	7.2	1.1	6.96333	2.66227	0.000326796	0.00237341
ncbi_107782145	0.54	0.47	0.3	3.51	2.98	1.8	0.436667	2.76333	2.66181	9.52e-07	1.5e-05
ncbi_107819683	0.28	0.62	0.45	2.55	2.27	3.7	0.45	2.84	2.65789	2.85e-10	9.58e-09
ncbi_107823076	0.15	0.05	0.28	1.21	0.45	1.36	0.16	1.00667	2.65344	0.00204212	0.010959
ncbi_107759502	0.14	0	0.17	0.62	1.07	0.26	0.103333	0.65	2.65313	0.00912296	0.0367346
ncbi_107786528	0.55	0.6	0.78	4.36	3.03	4.75	0.643333	4.04667	2.6531	1.9e-16	1.66e-14
ncbi_107785583	12.26	14.88	16.52	86.09	69.96	117.86	14.5533	91.3033	2.64932	3.44e-27	9.83e-25
ncbi_107793335	2.11	2.15	1.97	12.66	10.52	15.88	2.07667	13.02	2.64839	1.59e-25	4.09e-23
ncbi_107810512	0.6	0.77	0.76	3.87	5.24	4.22	0.71	4.44333	2.64575	2.9e-12	1.38e-10
ncbi_107782926	0.26	0.2	0.24	1.26	2.02	1.1	0.233333	1.46	2.6455	3.94e-06	5.24e-05
MSTRG.53019	0.33	0.22	0.27	1.89	1.43	1.81	0.273333	1.71	2.64526	2.04e-16	1.77e-14
ncbi_107827693	0.32	0.3	0.35	2.04	1.74	2.28	0.323333	2.02	2.64326	1.89e-07	3.52e-06
ncbi_107761775	0.47	0.18	1.8	5.79	3.41	6.1	0.816667	5.1	2.64268	6.5e-05	0.000594427
ncbi_107816355	38.3	10.56	22.04	214.08	90.41	137.88	23.6333	147.457	2.6414	2.24e-08	5.19e-07
ncbi_107798319	0.43	0.08	0.17	1.45	0.56	2.23	0.226667	1.41333	2.64046	0.000699415	0.00450984
ncbi_107832200	0.66	0.16	0.63	4.9	1.03	3.1	0.483333	3.01	2.63867	2.29e-05	0.000243182
ncbi_107765822	3.28	3.44	1.69	18.92	12.26	21.19	2.80333	17.4567	2.63856	2.69e-12	1.29e-10
ncbi_107765654	2.87	1.28	3.51	13.81	22.04	11.83	2.55333	15.8933	2.63797	3.26e-11	1.3e-09
MSTRG.21154	0.84	0.31	0.41	2.92	3.75	3.04	0.52	3.23667	2.63793	4.25e-10	1.38e-08
ncbi_107779600	1.87	2.57	3.21	14.19	12.71	20.71	2.55	15.87	2.63773	3.14e-19	3.98e-17
ncbi_107781721	0.83	0.53	0.65	5.31	4.32	2.86	0.67	4.16333	2.63551	3.09e-13	1.73e-11
ncbi_107793563	0.86	1.39	1.06	7.84	7.43	5.29	1.10333	6.85333	2.63494	3.32e-13	1.85e-11
ncbi_107784507	1.05	0.55	1.05	5.15	3.74	7.57	0.883333	5.48667	2.6349	5.83e-09	1.52e-07
MSTRG.13007	0.36	0	0.51	1.72	1.71	1.97	0.29	1.8	2.63387	0.000504282	0.00342802
ncbi_107798781	386.81	342.64	550.98	2340.49	2192.48	3400.71	426.81	2644.56	2.63136	1.06e-24	2.5e-22
ncbi_107794180	0.42	0	0.09	1.3	1.35	0.51	0.17	1.05333	2.63136	0.0096712	0.0384757
ncbi_107765079	129.78	74.1	56.55	909.85	396.6	306.68	86.81	537.71	2.6309	1.19e-08	2.91e-07
ncbi_107796465	0.6	0.91	1.65	5.52	4.38	9.67	1.05333	6.52333	2.63065	6.87e-10	2.14e-08
MSTRG.23957	0.17	0.18	0.2	1.59	1.13	0.68	0.183333	1.13333	2.62803	0.000149222	0.00121496
MSTRG.39842	0.08	0.36	0.39	1.39	1.44	2.3	0.276667	1.71	2.62778	0.000642874	0.00419832
ncbi_107776796	0.16	0.13	0.66	0.54	1.9	3.42	0.316667	1.95333	2.6249	0.00161108	0.00900922
ncbi_107801306	2.88	3.83	2.84	19.81	15.41	23.49	3.18333	19.57	2.62003	1.28e-24	3e-22
ncbi_107791132	0.08	0.09	0.04	0.63	0.41	0.25	0.07	0.43	2.61891	0.0101709	0.0400229
ncbi_107806143	1.83	0.62	1.06	8.28	4.94	8.32	1.17	7.18	2.61748	6.42e-10	2.01e-08
ncbi_107795590	2.93	4.43	2.25	18.51	18.46	21.98	3.20333	19.65	2.61688	1.37e-19	1.81e-17
MSTRG.3936	0.38	0.47	0.05	1.19	3.71	0.62	0.3	1.84	2.61667	0.000478718	0.00327513
ncbi_107779396	0.28	0.05	0.06	1.35	0.37	0.67	0.13	0.796667	2.61546	0.000872548	0.00542615
ncbi_107822108	1.77	0.59	0.45	6.57	3.14	7.51	0.936667	5.74	2.61544	1.11e-06	1.72e-05
ncbi_107782385	4.65	2.84	9.62	33.8	29.52	41.41	5.70333	34.91	2.61376	6.83e-11	2.57e-09
MSTRG.48655	0.1	0.33	0.18	0.76	1.63	1.34	0.203333	1.24333	2.61229	0.00515089	0.0233144
ncbi_107809266	4.78	5.21	6.61	31.7	22.51	47.12	5.53333	33.7767	2.60981	7.64e-18	8.15e-16
ncbi_107805653	0.35	0.48	0.63	3.41	2.17	3.32	0.486667	2.96667	2.60784	1.83e-08	4.33e-07
ncbi_107778533	53.11	29.84	86.39	411.03	183.02	436.08	56.4467	343.377	2.60483	1.34e-09	3.94e-08
ncbi_107791488	1.17	1.07	0.84	5.02	5.67	8.04	1.02667	6.24333	2.60435	2.09e-13	1.21e-11
ncbi_107802633	0.07	0.04	0.02	0.33	0.17	0.29	0.0433333	0.263333	2.60334	0.00233846	0.0122395
ncbi_107811349	4.17	6.56	9.57	43.12	26.02	54.02	6.76667	41.0533	2.60098	1.87e-12	9.27e-11
ncbi_107796473	0.59	0.69	0.41	3.26	5.03	1.96	0.563333	3.41667	2.60053	1.81e-07	3.37e-06
ncbi_107824118	0.48	0.32	0.46	2.78	1.34	3.51	0.42	2.54333	2.59826	5.01e-06	6.46e-05
ncbi_107765015	0.17	0.89	0.2	1.15	2.44	4.04	0.42	2.54333	2.59826	0.00043429	0.00302026
MSTRG.42046	0.52	0.33	0.14	4.42	0.35	1.22	0.33	1.99667	2.59706	0.0100758	0.0397214
ncbi_107831666	0.53	0.48	0.31	2.84	2.95	2.19	0.44	2.66	2.59585	1.74e-07	3.26e-06
ncbi_107769234	1.53	1.11	0.96	7.42	9.42	4.91	1.2	7.25	2.59495	7.13e-13	3.73e-11
ncbi_107814626	0.84	0.24	0.42	3.93	1.49	3.64	0.5	3.02	2.59455	3.79e-06	5.06e-05
ncbi_107782725	0.14	0.04	0.19	0.59	1.44	0.2	0.123333	0.743333	2.59145	0.00231399	0.0121376
MSTRG.6409	0.19	0.14	0.12	0.65	0.87	1.19	0.15	0.903333	2.5903	0.0023846	0.0124316
ncbi_107827281	0.44	1.72	1.03	3.31	11.25	4.64	1.06333	6.4	2.58948	1.86e-06	2.7e-05
ncbi_107823001	0.52	1.59	0.66	4.41	5.92	6.29	0.923333	5.54	2.58496	1.54e-09	4.46e-08
ncbi_107783951	0.35	0.16	0.22	1.24	1.81	1.33	0.243333	1.46	2.58496	7.02e-08	1.44e-06
ncbi_107775724	0.23	0.56	0.4	2.78	2.07	2.29	0.396667	2.38	2.58496	1.44e-09	4.21e-08
ncbi_107822477	6.21	5.75	5.19	37.31	41.61	23.69	5.71667	34.2033	2.58089	5.62e-20	7.9e-18
ncbi_3205277	0	0.16	0.39	1.3	0.95	1.04	0.183333	1.09667	2.58058	0.00185424	0.0101275
ncbi_107828926	0.17	0.04	0.21	0.51	1.01	0.99	0.14	0.836667	2.57923	2.56e-05	0.000268214
MSTRG.14645	0.47	0.48	0.15	2.23	2.32	2.02	0.366667	2.19	2.57839	9.44e-09	2.36e-07
MSTRG.3091	0.2	0.22	0.24	1.32	1.07	1.55	0.22	1.31333	2.57766	5.84e-05	0.00054325
ncbi_107793720	1.08	0.31	0.24	3.45	2.31	3.95	0.543333	3.23667	2.5746	7.79e-06	9.49e-05
ncbi_107782862	0.2	0.06	0.19	1.5	0.44	0.74	0.15	0.893333	2.57424	0.00302324	0.0150842
ncbi_107775481	0.09	0.15	0.75	2.43	0.45	3.01	0.33	1.96333	2.57277	0.00483937	0.0221433
ncbi_107778012	0.27	0.75	0.91	1.34	4.44	5.7	0.643333	3.82667	2.57245	0.000121575	0.00102162
ncbi_107817924	0.06	0.14	0.29	0.81	0.75	1.35	0.163333	0.97	2.57017	0.00344254	0.0167804
ncbi_107799093	1.87	2.06	3.21	9.84	14.82	17.7	2.38	14.12	2.56871	4.24e-16	3.52e-14
ncbi_107774949	0.15	0.05	0.07	0.46	0.32	0.82	0.09	0.533333	2.56704	0.00137746	0.00790003
ncbi_107816471	0.62	0.44	0.27	3.28	1.51	3.09	0.443333	2.62667	2.56677	9.9e-07	1.55e-05
ncbi_107785676	1.65	0.97	0.8	3.94	8.25	8.03	1.14	6.74	2.56371	2.43e-09	6.86e-08
ncbi_107812282	479.68	342.58	489.79	2678.99	2361.35	2692.85	437.35	2577.73	2.55924	1.19e-36	7.04e-34
ncbi_107767958	0.89	0.06	0.74	3.15	4.21	2.56	0.563333	3.30667	2.55332	0.000131486	0.00109046
ncbi_107788924	0.07	0.07	0.24	0.84	0.64	0.75	0.126667	0.743333	2.55297	9.75e-05	0.000844373
ncbi_107820298	6.94	2.31	2.31	26.77	18.54	22.39	3.85333	22.5667	2.55001	1.97e-08	4.61e-07
ncbi_107803249	13.73	16.74	17.39	95.5	83.11	101.52	15.9533	93.3767	2.5492	4.8e-44	4.57e-41
ncbi_107813160	1.39	1.09	2.69	8.91	8.14	13.19	1.72333	10.08	2.54822	5.12e-12	2.32e-10
ncbi_107777847	0.5	0.22	0.3	2.25	1.25	2.46	0.34	1.98667	2.54674	4.84e-07	8.21e-06
ncbi_107822369	7.24	2.73	3.35	30.65	23.77	23.41	4.44	25.9433	2.54673	6.23e-11	2.36e-09
MSTRG.13943	0.14	0.39	0.27	1.03	0.4	3.24	0.266667	1.55667	2.54535	0.0080704	0.0333482
ncbi_107832083	0.84	0.43	0.97	4.49	3.94	4.62	0.746667	4.35	2.54248	8.93e-14	5.43e-12
ncbi_107765326	0.04	0.16	0.14	0.53	0.55	0.9	0.113333	0.66	2.54189	0.00161536	0.00903008
ncbi_107791028	1.38	1.94	1.29	8.17	8.5	10.17	1.53667	8.94667	2.54155	2.09e-23	4.21e-21
ncbi_107817468	11.44	11.08	16.88	82.31	52.86	93.98	13.1333	76.3833	2.54002	4.28e-19	5.33e-17
ncbi_107830195	39.53	16.13	14.68	189.84	97.68	120.35	23.4467	135.957	2.53569	5.62e-09	1.47e-07
ncbi_107806752	2.83	1.32	2.32	11.69	7.76	18.01	2.15667	12.4867	2.53351	7.31e-10	2.26e-08
ncbi_107776629	0.31	0.06	0.1	0.88	1.05	0.79	0.156667	0.906667	2.53287	0.00230421	0.0121017
ncbi_107803455	0.26	0.14	0.21	1.26	0.73	1.54	0.203333	1.17667	2.53279	0.000197469	0.00154697
ncbi_107784585	0.9	0.6	1.51	5.83	6.38	5.19	1.00333	5.8	2.53125	1.11e-13	6.65e-12
ncbi_107814463	4.34	1.57	2.28	16.35	12.8	18.16	2.73	15.77	2.53021	1.72e-11	7.2e-10
ncbi_107763344	7.73	10.81	11.6	47.65	77.47	48.97	10.0467	58.03	2.53008	2.56e-22	4.53e-20
MSTRG.21246	3.78	2.97	2.72	18.21	19.65	16.82	3.15667	18.2267	2.52958	7.49e-23	1.43e-20
ncbi_107800951	0.68	0.44	1.74	7.19	2.09	7.23	0.953333	5.50333	2.52925	3.4e-05	0.000343181
ncbi_107818334	0.03	0.11	0.08	0.61	0.39	0.27	0.0733333	0.423333	2.52925	0.000322084	0.00234492
ncbi_107762740	0.26	0.28	0.33	2.03	1.39	1.6	0.29	1.67333	2.5286	2.79e-06	3.88e-05
ncbi_107764358	68.68	50.33	25.63	442.4	229.21	162.03	48.2133	277.88	2.52696	3.06e-08	6.88e-07
ncbi_107785475	0.54	0.22	0.11	1.85	1.47	1.69	0.29	1.67	2.52572	1.39e-05	0.000157998
MSTRG.948	0.5	0	0.4	1.67	1.46	2.05	0.3	1.72667	2.52496	0.00169779	0.00941538
ncbi_107815154	11.58	5.61	4.23	43.62	31.23	48.42	7.14	41.09	2.52479	3.2e-10	1.07e-08
ncbi_107799792	6.01	0.68	1.01	22.55	10.06	11.69	2.56667	14.7667	2.52438	0.000461374	0.00317162
ncbi_107796425	0.4	0.13	0.36	1.09	2.7	1.33	0.296667	1.70667	2.52427	9.02e-06	0.000107874
ncbi_107794352	2.2	0.7	1.89	12.94	5.14	9.4	1.59667	9.16	2.52028	1.24e-07	2.4e-06
MSTRG.51033	1.42	1.73	0.97	14.3	3.59	5.73	1.37333	7.87333	2.51929	2.05e-05	0.000221196
ncbi_107796869	72.69	32.69	75.01	474.98	240.66	317.7	60.13	344.447	2.51812	2.98e-11	1.19e-09
ncbi_107791904	0.26	0.64	0.5	2.98	1.62	3.41	0.466667	2.67	2.51638	6.74e-06	8.38e-05
ncbi_107826191	0.04	0.23	0.44	1.06	2.1	0.89	0.236667	1.35	2.51203	0.00125357	0.00731926
ncbi_107761668	6.01	3.55	3.88	28.28	15.66	32.5	4.48	25.48	2.50779	7.63e-13	3.98e-11
ncbi_107808474	70.56	8.61	23.09	252.17	63.9	265.53	34.0867	193.867	2.50779	0.00815961	0.033613
MSTRG.47699	0.24	0.73	0.41	2.81	2.49	2.54	0.46	2.61333	2.50619	5.82e-06	7.38e-05
ncbi_107787115	0.05	0.37	0.36	1.01	2.43	0.99	0.26	1.47667	2.50576	0.00109105	0.00653774
ncbi_107767301	41.89	16.16	69.05	305.95	157.68	258	42.3667	240.543	2.5053	7.02e-08	1.44e-06
MSTRG.30980	0.27	0.22	0.44	2.1	0.81	2.37	0.31	1.76	2.50524	0.000717718	0.00460672
ncbi_107806543	0.67	0.42	1.28	3.39	3.11	6.94	0.79	4.48	2.50357	2.89e-07	5.15e-06
MSTRG.38673	0.13	0.44	0.31	1.91	0.74	2.34	0.293333	1.66333	2.50346	0.00122784	0.00719874
ncbi_3205311	1.87	2.5	1.94	19.27	7.83	8.68	2.10333	11.9267	2.50344	8.38e-10	2.57e-08
ncbi_107795734	0.13	0.14	0.24	0.93	0.62	1.34	0.17	0.963333	2.5025	3.42e-05	0.000344327
ncbi_107764221	0.81	0.4	0.49	4.6	2.05	2.98	0.566667	3.21	2.502	5.29e-07	8.87e-06
ncbi_107803183	2.06	1.45	1.17	12.03	10.73	3.74	1.56	8.83333	2.50141	1.3e-07	2.52e-06
ncbi_107777919	0.15	0.12	0.11	0.79	0.73	0.63	0.126667	0.716667	2.50027	4.81e-07	8.16e-06
ncbi_107784220	3.13	3.88	8.17	31.54	18.97	35.29	5.06	28.6	2.49881	2.4e-10	8.18e-09
MSTRG.34561	0.2	0.58	0.25	1.9	1.65	2.27	0.343333	1.94	2.49837	8.28e-05	0.000732899
MSTRG.49537	0.35	0.15	0.04	1.34	0.99	0.72	0.18	1.01667	2.49778	0.00213044	0.0113578
ncbi_107818842	0.02	0.16	0.16	0.68	0.64	0.6	0.113333	0.64	2.4975	0.000397092	0.00280172
ncbi_107829394	0.48	0.13	0.29	2.86	0.93	1.29	0.3	1.69333	2.49683	0.000175241	0.00139581
ncbi_107803789	0.4	0.15	0.48	3.04	1.12	1.65	0.343333	1.93667	2.49589	4.91e-05	0.000468781
ncbi_107832523	8.84	9.38	7.2	47.88	38.42	56.99	8.47333	47.7633	2.4949	4.84e-26	1.28e-23
ncbi_1466297	0.39	0.51	0.28	3.05	2.25	1.35	0.393333	2.21667	2.49457	0.000240075	0.00182471
ncbi_107761905	0.13	0.1	0.04	0.52	0.64	0.36	0.09	0.506667	2.49304	0.00884597	0.035879
ncbi_107773106	2.95	2.15	2.42	14.69	11.34	16.29	2.50667	14.1067	2.49254	1.21e-23	2.5e-21
ncbi_107775016	2.01	0.88	0.25	11.08	5.47	1.09	1.04667	5.88	2.49001	0.00736387	0.0309901
MSTRG.2406	9.55	17.34	9.76	71.07	61.58	73.19	12.2167	68.6133	2.48964	7.65e-19	9.21e-17
MSTRG.34026	1.17	1.39	0.36	6.6	5.82	3.97	0.973333	5.46333	2.48878	1.86e-06	2.71e-05
MSTRG.5263	0	0.48	1.08	4.03	3.71	1	0.52	2.91333	2.48609	0.008874	0.0359602
ncbi_107767518	2.27	2.43	2.1	14.77	13.22	10.08	2.26667	12.69	2.48505	2.9e-17	2.8e-15
ncbi_3205308	0.67	1.48	0.68	7.65	3.17	5.01	0.943333	5.27667	2.48379	3.79e-07	6.6e-06
ncbi_107816692	15.71	46.07	43.65	162.6	167.41	259.62	35.1433	196.543	2.48352	3.52e-10	1.16e-08
ncbi_800451	0.62	0.39	0.33	4.98	1.31	1.2	0.446667	2.49667	2.48273	0.00262349	0.013449
ncbi_107814866	3.49	5.03	4.46	17.89	33.6	21.04	4.32667	24.1767	2.48229	1.53e-15	1.19e-13
ncbi_107803742	0.77	0.04	0.35	2.67	1.85	1.95	0.386667	2.15667	2.47964	0.000389993	0.00275753
ncbi_107817981	1.42	2.51	2.53	12.87	7.43	15.72	2.15333	12.0067	2.47919	1.82e-10	6.33e-09
MSTRG.11850	0.9	1.37	1.09	6.1	7.08	5.54	1.12	6.24	2.47805	9.24e-11	3.38e-09
ncbi_107807293	0.22	0.07	0.06	0.96	0.15	0.84	0.116667	0.65	2.47805	0.0111941	0.0431158
ncbi_107759893	2.65	0.28	0.53	12.22	4.68	2.37	1.15333	6.42333	2.47751	0.00234278	0.0122575
ncbi_107784859	3.22	2.12	2.51	12.05	5.05	26.57	2.61667	14.5567	2.47588	1.69e-06	2.49e-05
ncbi_107819933	1	0.26	0.09	2.24	2.47	2.8	0.45	2.50333	2.47585	0.000649147	0.00423426
MSTRG.51618	0.25	0.17	0.14	1.39	1.17	0.55	0.186667	1.03667	2.47342	0.00147716	0.0083799
ncbi_107831127	1.06	2.19	1.63	6.66	11.87	8.57	1.62667	9.03333	2.47334	4.81e-14	3.04e-12
ncbi_107760195	1.15	0.71	1.49	10.15	5.52	2.93	1.11667	6.2	2.47307	1.5e-05	0.000168449
ncbi_107789122	0.33	0.45	0.57	3.27	1.96	2.26	0.45	2.49667	2.47201	5.67e-09	1.48e-07
ncbi_107800244	1.37	0.79	0.37	7.47	1.63	4.93	0.843333	4.67667	2.47131	0.000322116	0.00234492
ncbi_107820913	21.52	3.2	11.95	73.8	25.12	104.15	12.2233	67.69	2.4693	0.00558422	0.0248665
MSTRG.39094	0.25	0.52	0.74	3.51	1.79	3.06	0.503333	2.78667	2.46895	9.45e-08	1.89e-06
ncbi_107828110	2.2	0.47	1.37	9.06	4.11	9.18	1.34667	7.45	2.46785	5.82e-06	7.38e-05
ncbi_107783943	0.78	0.54	0.49	3.01	4.17	2.82	0.603333	3.33333	2.46594	3.97e-11	1.56e-09
ncbi_107815808	1.27	0.62	1.14	6.89	3.7	6.14	1.01	5.57667	2.46505	1.61e-09	4.67e-08
ncbi_107814610	14.23	26.87	20.27	70.13	120.29	148.4	20.4567	112.94	2.46491	3.03e-14	1.97e-12
ncbi_107770993	14.04	18.88	23	108.19	86.84	113.66	18.64	102.897	2.46472	6.73e-26	1.76e-23
ncbi_107794434	0.17	0.19	0.16	0.9	1.01	0.96	0.173333	0.956667	2.46447	7.19e-06	8.85e-05
ncbi_107788533	0.65	0.32	0.96	4.95	1.68	4.02	0.643333	3.55	2.46418	0.000109951	0.000936186
MSTRG.41810	0.27	0.2	0.09	0.94	1.17	0.98	0.186667	1.03	2.46411	0.0079624	0.0329818
ncbi_107767418	42.28	68.63	43.03	211.26	270.55	366.44	51.3133	282.75	2.46212	2.29e-18	2.64e-16
ncbi_107767950	0.24	0.13	0.51	2.38	0.32	2.14	0.293333	1.61333	2.45943	0.000794861	0.00502127
MSTRG.3404	0.84	1.3	1	5.25	5.83	6.18	1.04667	5.75333	2.4586	6.08e-15	4.33e-13
ncbi_107785798	0.45	0.86	1.02	3.41	5.74	3.62	0.776667	4.25667	2.45436	3.43e-10	1.14e-08
ncbi_107819247	0.3	0.38	0.22	2.45	1.73	0.75	0.3	1.64333	2.45359	2.05e-06	2.94e-05
ncbi_107804344	1.72	2.17	1.99	10.13	10.06	11.95	1.96	10.7133	2.45048	2.13e-30	7.01e-28
MSTRG.43962	0.36	0.1	0.51	1.18	0.84	3.28	0.323333	1.76667	2.44994	0.00722983	0.0305403
MSTRG.39977	1.15	3	4.35	11.41	24.82	10.17	2.83333	15.4667	2.44859	9.49e-07	1.5e-05
ncbi_107820820	2.15	6.43	4.85	12.89	35.94	24.44	4.47667	24.4233	2.44776	1.81e-07	3.37e-06
ncbi_107810416	0.72	0.32	0.48	3.94	2.79	1.56	0.506667	2.76333	2.4473	1.29e-06	1.98e-05
ncbi_107821147	2.4	0.35	1.91	8.84	5.63	10.93	1.55333	8.46667	2.44643	1.79e-05	0.000196066
ncbi_3205299	2.07	0.82	1.06	10.04	4.75	6.73	1.31667	7.17333	2.44575	2.96e-06	4.08e-05
ncbi_107812622	1.67	1.66	1.18	5.27	11.12	8.18	1.50333	8.19	2.4457	1.03e-10	3.74e-09
MSTRG.27296	0	0.24	0.28	0.78	1.17	0.88	0.173333	0.943333	2.44422	0.0122882	0.0463572
ncbi_107779595	0.07	0.27	0	0.69	0.52	0.64	0.113333	0.616667	2.44392	0.0110172	0.0425715
ncbi_107798611	1.48	1.94	1.06	2	13.93	8.41	1.49333	8.11333	2.44176	4.83e-05	0.000461992
ncbi_107803133	17.03	21.82	40.21	114.05	117.31	197.96	26.3533	143.107	2.44103	5.87e-12	2.65e-10
ncbi_107831304	0.53	0.23	0.24	1.74	1.8	1.89	0.333333	1.81	2.44095	2.76e-08	6.26e-07
ncbi_107774041	0.85	0.8	0.88	5.36	4.37	3.99	0.843333	4.57333	2.43907	6.12e-13	3.22e-11
ncbi_107776278	3.47	3.31	3.39	19.17	11.65	24.3	3.39	18.3733	2.43826	1.52e-14	1.03e-12
ncbi_107830771	3.07	5.3	4.34	17.22	15.33	36.3	4.23667	22.95	2.43749	9.25e-11	3.38e-09
MSTRG.12027	0.61	0.17	0.36	2.31	1.74	2.12	0.38	2.05667	2.43624	4.86e-06	6.28e-05
ncbi_107792312	0.15	0.08	0.11	1	0.67	0.17	0.113333	0.613333	2.4361	0.0108787	0.0421644
ncbi_107819948	0.42	0.15	0.19	1.81	1.53	0.77	0.253333	1.37	2.43507	5.16e-05	0.000488759
ncbi_107821194	0.26	0.23	0.35	1.31	0.95	2.28	0.28	1.51333	2.43423	4.44e-06	5.81e-05
ncbi_107819422	0.23	0.45	0.41	1.8	3.3	0.79	0.363333	1.96333	2.43394	7.57e-05	0.000679064
ncbi_107804056	0.13	0.12	0.1	0.82	0.43	0.64	0.116667	0.63	2.43296	4.61e-05	0.000443958
ncbi_107832686	0.24	0.14	0.15	0.97	1.32	0.57	0.176667	0.953333	2.43195	7.47e-05	0.000670415
ncbi_107819412	1.11	0.49	0.79	5.08	2.1	5.71	0.796667	4.29667	2.43117	4.4e-07	7.54e-06
ncbi_107804590	0.41	0.28	0.05	2	0.52	1.47	0.246667	1.33	2.43079	0.00449198	0.0208174
ncbi_107831140	0.05	0.11	0.07	0.38	0.27	0.59	0.0766667	0.413333	2.43063	0.00226443	0.0119359
ncbi_107798064	0.51	1.03	0.44	3.58	3.72	3.37	0.66	3.55667	2.42999	8.44e-09	2.13e-07
ncbi_107761341	0.22	0.04	0.28	1.5	0.51	0.9	0.18	0.97	2.42999	0.00230733	0.0121143
MSTRG.50232	0.59	1.46	0.98	6.43	4.04	5.85	1.01	5.44	2.42925	3.1e-05	0.000316222
ncbi_107801512	0.29	0	0.08	0.61	0.75	0.63	0.123333	0.663333	2.42717	0.00772031	0.0321837
ncbi_107766259	0.27	1.87	0.6	1.18	6.93	6.62	0.913333	4.91	2.42651	0.00314367	0.015583
MSTRG.37303	0.86	0.5	0.65	4.42	3.07	3.31	0.67	3.6	2.42576	8.98e-08	1.81e-06
ncbi_107772150	0.95	0.85	0.86	3.3	6.51	4.47	0.886667	4.76	2.4245	1.92e-13	1.11e-11
ncbi_107769639	1.44	0.12	0.29	6.05	1.46	2.42	0.616667	3.31	2.42427	0.00293476	0.0147154
ncbi_107787882	0.94	2.3	2.46	5.33	10.24	15.02	1.9	10.1967	2.42403	9.91e-08	1.98e-06
ncbi_107763229	2.26	1.15	0.51	9.05	4.83	7.14	1.30667	7.00667	2.42284	1.33e-06	2.03e-05
ncbi_107796637	0.67	0.61	0.63	2.59	4.58	3.07	0.636667	3.41333	2.42257	1.14e-09	3.41e-08
MSTRG.26048	0.52	0.28	0.7	2.85	2.5	2.68	0.5	2.67667	2.42044	4.92e-07	8.33e-06
MSTRG.19656	0.29	1.05	0.42	2.85	2.09	4.48	0.586667	3.14	2.42015	1.11e-05	0.000129726
ncbi_107806845	0.26	0.19	0.29	1.56	0.66	1.74	0.246667	1.32	2.4199	7.96e-06	9.67e-05
ncbi_107811533	0.82	0.85	0.34	3.4	4.07	3.28	0.67	3.58333	2.41907	1.18e-09	3.52e-08
ncbi_107816628	5.96	10.45	5.23	25.87	38.58	51.27	7.21333	38.5733	2.41887	2.25e-12	1.1e-10
ncbi_3205348	0.44	0.12	0.52	2.99	1.93	0.85	0.36	1.92333	2.41754	0.00598408	0.0262619
MSTRG.47671	0.11	0.12	0.27	0.75	0.97	0.95	0.166667	0.89	2.41684	3.48e-06	4.7e-05
ncbi_107766539	0.43	0.33	0.34	1.89	1.63	2.35	0.366667	1.95667	2.41586	7.13e-12	3.19e-10
ncbi_107818156	1.26	1.98	1.55	7.88	5.63	12.04	1.59667	8.51667	2.41523	9.03e-10	2.74e-08
ncbi_107801919	4.82	0.92	1.24	13.24	10.11	13.86	2.32667	12.4033	2.41439	1.38e-05	0.000156457
ncbi_107805563	0.06	0.3	0.1	1.23	0.82	0.4	0.153333	0.816667	2.41308	0.0108414	0.0420465
ncbi_107764661	19.73	11.38	6.47	60.02	102.02	37.37	12.5267	66.47	2.4077	3.27e-07	5.76e-06
ncbi_107810992	0.3	0.17	0.32	1.49	0.95	1.75	0.263333	1.39667	2.40703	4.21e-08	9.18e-07
ncbi_107825205	0.62	0.2	0.18	1.86	0.86	2.58	0.333333	1.76667	2.40599	6.46e-05	0.000591274
ncbi_107806442	0.19	0.46	0.22	1.96	0.91	1.74	0.29	1.53667	2.40568	0.000205597	0.00160076
ncbi_107800284	9.5	2.86	4.74	51.31	18.14	21.13	5.7	30.1933	2.4052	3.08e-06	4.22e-05
ncbi_107832528	3.42	4.67	4.78	14.46	23.3	30.34	4.29	22.7	2.40364	5.54e-16	4.52e-14
ncbi_107781462	2.26	1.32	5.01	15.92	7.36	22.06	2.86333	15.1133	2.40005	1.04e-05	0.000122368
ncbi_107829043	3.16	4.19	5.14	12.81	27.66	25.45	4.16333	21.9733	2.39994	1.14e-11	4.89e-10
ncbi_107813000	0.34	0.12	0.08	0.98	0.59	1.28	0.18	0.95	2.39993	0.000285429	0.00211518
ncbi_107773345	0.22	0.06	0.26	0.64	1.57	0.64	0.18	0.95	2.39993	0.00535768	0.0240503
ncbi_107792376	4.86	0.59	1.19	17.13	6.95	10.96	2.21333	11.68	2.39975	0.00955483	0.03812
MSTRG.37512	0.78	0.23	0.25	3.28	1.71	1.65	0.42	2.21333	2.39776	4.78e-05	0.000457573
MSTRG.38187	2.7	1.46	1.99	9.39	12.85	10.16	2.05	10.8	2.39734	6.24e-15	4.43e-13
ncbi_107773110	0.12	0.07	0.15	0.6	0.67	0.52	0.113333	0.596667	2.39635	1.42e-06	2.14e-05
ncbi_107810528	113.33	40.37	36.69	565.15	164.37	272.39	63.4633	333.97	2.39572	7.92e-06	9.63e-05
ncbi_107770197	0.99	0.67	2.52	6.49	4.06	11.44	1.39333	7.33	2.39527	8.91e-06	0.000106665
ncbi_3205268	0.92	1.06	0.94	8.78	2.98	3.59	0.973333	5.11667	2.3942	2.65e-07	4.77e-06
ncbi_107797036	0.27	0.2	0.2	1.23	0.66	1.63	0.223333	1.17333	2.39334	0.000122054	0.00102477
ncbi_107772761	1.01	0.08	0.82	3.12	1.21	5.7	0.636667	3.34333	2.39268	0.0038648	0.0184037
ncbi_107796052	0.18	0.13	0.29	1	0.96	1.19	0.2	1.05	2.39232	2.15e-05	0.000230599
ncbi_107803627	3.2	3.21	3.99	17.59	13.48	23.47	3.46667	18.18	2.39073	2.12e-19	2.73e-17
ncbi_107828797	2.82	1.2	1.2	9.99	12.41	4.97	1.74	9.12333	2.39047	1.68e-06	2.48e-05
ncbi_107821604	2.54	4.15	4.33	13.61	18.66	25.48	3.67333	19.25	2.3897	4.7e-14	2.97e-12
ncbi_107771102	0.24	0.07	0.03	0.78	0.3	0.7	0.113333	0.593333	2.38827	0.00737804	0.0310361
ncbi_800494	3.2	3.19	4.78	37.34	10.45	10.67	3.72333	19.4867	2.38782	1.33e-05	0.000152303
ncbi_107824119	0.27	0.3	0.79	0.58	4.12	2.41	0.453333	2.37	2.38624	0.000955121	0.00586086
ncbi_107781885	0.09	0.03	0.15	0.58	0.26	0.57	0.09	0.47	2.38466	0.00382574	0.0182581
MSTRG.17689	0.72	0.9	0.78	4.34	3.74	4.44	0.8	4.17333	2.38313	3.45e-17	3.31e-15
ncbi_107759301	1.22	0.4	0.34	4.88	3.07	2.26	0.653333	3.40333	2.38106	7.7e-05	0.000688388
ncbi_107796561	1.22	0.57	1.75	6.01	3.92	8.51	1.18	6.14667	2.38102	4.26e-08	9.27e-07
ncbi_107778396	0.25	0.46	0.24	1.1	1.44	2.4	0.316667	1.64667	2.37851	4.92e-05	0.00046916
ncbi_107786497	0.23	0.03	0.06	0.46	0.35	0.85	0.106667	0.553333	2.37504	0.00873834	0.035524
ncbi_107806338	4.26	3.19	6.02	22.93	17.67	29.27	4.49	23.29	2.37492	6.68e-15	4.71e-13
MSTRG.4332	0.27	0.04	0.19	1.69	0.5	0.4	0.166667	0.863333	2.37295	0.00852829	0.0348245
ncbi_107813934	0.66	1.65	0.53	2.71	4.88	7.12	0.946667	4.90333	2.37283	1.16e-05	0.000135063
ncbi_107813047	0.35	0.31	0.14	1.71	1.23	1.2	0.266667	1.38	2.37156	8.88e-07	1.41e-05
MSTRG.50569	4.32	10.21	6.77	38.23	31.51	40.44	7.1	36.7267	2.37094	1.94e-13	1.13e-11
ncbi_107792415	16.23	10.99	19.24	93.09	63.6	83.53	15.4867	80.0733	2.3703	3.73e-18	4.22e-16
ncbi_107787455	0.62	0.61	0.53	2.75	3.49	2.86	0.586667	3.03333	2.37029	2.42e-07	4.4e-06
ncbi_107785146	0.05	0.04	0.09	0.45	0.17	0.31	0.06	0.31	2.36923	0.00428141	0.0200032
ncbi_107821240	0.67	0.82	1.06	3.78	3.89	5.5	0.85	4.39	2.36869	2.2e-11	9.04e-10
ncbi_107773232	242.02	281.57	146.77	1631.6	959.09	863.19	223.453	1151.29	2.36521	1.24e-11	5.25e-10
ncbi_107806356	0.48	0.29	0.61	3.65	0.89	2.57	0.46	2.37	2.36518	0.000452849	0.00312387
MSTRG.3538	2.25	4.13	2.32	11.82	16.81	16.13	2.9	14.92	2.36312	5.27e-14	3.3e-12
ncbi_107816590	14.8	8.81	7.69	78.15	33.33	49.41	10.4333	53.63	2.36184	1.73e-09	4.99e-08
MSTRG.8164	0.12	0.39	0.51	2.44	1.33	1.47	0.34	1.74667	2.361	0.000564	0.00376275
ncbi_3205297	0.16	0.32	0.25	1.32	1.76	0.67	0.243333	1.25	2.36092	0.012047	0.0457016
ncbi_107820423	0.33	0.05	0.5	1.5	1.55	1.47	0.293333	1.50667	2.36075	0.000470486	0.00322978
ncbi_3205188	1.09	0.97	0.69	7.78	2.77	3.57	0.916667	4.70667	2.36024	5.91e-07	9.79e-06
ncbi_107798583	1.53	1.61	2.33	9.87	7.9	10.3	1.82333	9.35667	2.35942	1.41e-18	1.65e-16
ncbi_107788719	0.1	0.25	0.37	0.34	1.17	2.18	0.24	1.23	2.35755	0.00267166	0.0136436
ncbi_107794300	0.27	0.17	0.25	1.98	0.5	1.05	0.23	1.17667	2.355	0.000235088	0.00179342
ncbi_107775590	0.07	0.14	0.06	0.34	0.57	0.47	0.09	0.46	2.35364	0.00476308	0.0218448
ncbi_107788618	1.14	1.44	1.2	6.88	4.46	7.97	1.26	6.43667	2.35289	1.22e-14	8.34e-13
ncbi_107782065	0.36	0.14	0.06	1.56	0.55	0.75	0.186667	0.953333	2.35252	0.00361644	0.0174554
ncbi_107816672	4.44	6.87	9.62	33.79	37.45	35.62	6.97667	35.62	2.35208	2.77e-17	2.69e-15
ncbi_107829396	1.17	1.84	1.55	8.72	6.82	7.73	1.52	7.75667	2.35137	1.35e-15	1.06e-13
ncbi_107809201	0.49	0.15	0.59	2.47	2.07	1.73	0.41	2.09	2.34981	1.48e-06	2.22e-05
ncbi_107783334	0.97	0.12	0.53	3.87	0.55	3.83	0.54	2.75	2.3484	0.00457862	0.0211477
MSTRG.45915	0.36	0.23	0.32	1.4	1.46	1.77	0.303333	1.54333	2.34707	5.11e-10	1.63e-08
ncbi_107797467	0.85	0.43	0.48	2.81	2.69	3.45	0.586667	2.98333	2.34631	2.04e-10	7.07e-09
ncbi_107772110	0.73	3.26	1.46	8.88	9.21	9.6	1.81667	9.23	2.34504	4.56e-07	7.78e-06
ncbi_107769236	0.18	0.08	0.34	1.24	0.51	1.29	0.2	1.01333	2.34104	4.35e-05	0.000423457
ncbi_3205179	1.1	2.73	1.41	10.71	8.32	7.5	1.74667	8.84333	2.33999	1.2e-07	2.34e-06
ncbi_107806470	0.35	0	0.14	0.95	0.58	0.95	0.163333	0.826667	2.33949	0.00660908	0.0284424
MSTRG.9224	0.59	0.84	0.68	4.17	2.61	3.89	0.703333	3.55667	2.33825	1.02e-06	1.59e-05
ncbi_107826565	37.6	38.01	64.03	168.34	73.86	463.58	46.5467	235.26	2.33751	2e-05	0.000216032
ncbi_107785343	0.05	0.13	0.21	0.73	0.67	0.57	0.13	0.656667	2.33665	5.66e-05	0.000528985
ncbi_107827607	0.11	0.06	0.03	0.42	0.42	0.17	0.0666667	0.336667	2.33628	0.0128699	0.0481077
ncbi_107793205	124.29	52.87	54.37	630.9	213.58	323.42	77.1767	389.3	2.33465	6.66e-07	1.09e-05
ncbi_107780718	2.82	3.56	4.78	16.67	13.28	26.32	3.72	18.7567	2.33403	9.6e-14	5.8e-12
ncbi_107804504	1.95	2.14	4.48	9.86	16.23	17.09	2.85667	14.3933	2.333	4.06e-10	1.33e-08
ncbi_107802255	9.01	3.78	5.45	40.4	25.03	26.36	6.08	30.5967	2.33123	1.62e-10	5.67e-09
ncbi_107774635	11.78	7.45	12.03	53.52	51.19	52.57	10.42	52.4267	2.33095	7.49e-24	1.59e-21
ncbi_107824177	2.04	5.19	3.33	14.5	20.44	18.05	3.52	17.6633	2.32711	1.65e-12	8.23e-11
ncbi_3205347	0.43	1.34	0.6	6.53	2.71	2.65	0.79	3.96333	2.32679	4.72e-05	0.000452759
ncbi_107764915	0.2	0.27	0.19	1.23	1.05	1.03	0.22	1.10333	2.32629	0.000365771	0.00261088
ncbi_107773739	0.35	0.3	0.29	1.16	0.96	2.59	0.313333	1.57	2.32499	1.86e-05	0.000202625
MSTRG.26834	0.36	0.39	0.47	2.07	1.67	2.37	0.406667	2.03667	2.32429	1.67e-06	2.47e-05
MSTRG.18507	0.23	0.94	0.73	2.43	3.27	3.81	0.633333	3.17	2.32345	4.72e-06	6.12e-05
ncbi_107801247	0.93	0.65	0.54	4.49	2.92	3.2	0.706667	3.53667	2.32329	1.61e-09	4.65e-08
ncbi_107819908	97.13	243.79	148.05	772.67	983.82	690.22	162.99	815.57	2.32303	3.78e-12	1.75e-10
ncbi_107759985	0.06	0.03	0.01	0.13	0.14	0.23	0.0333333	0.166667	2.32193	0.0120676	0.0457621
ncbi_107777495	0.15	0.25	0.11	0.98	0.52	1.05	0.17	0.85	2.32193	0.00100901	0.00612998
ncbi_107759567	1.43	0.05	0.5	3.27	1.99	4.64	0.66	3.3	2.32193	0.00358229	0.0173326
ncbi_107820222	2.07	0.4	0.83	6.88	3.31	6.3	1.1	5.49667	2.32105	4.08e-05	0.000401348
ncbi_107805577	14.98	4.17	6.69	53.42	31.74	43.92	8.61333	43.0267	2.32059	2.14e-07	3.93e-06
MSTRG.13876	1.17	0.38	0.66	3.52	4.01	3.5	0.736667	3.67667	2.31931	0.000111483	0.000947435
ncbi_107822266	2.32	1.99	1.92	12.45	8.14	10.45	2.07667	10.3467	2.31682	4.26e-15	3.12e-13
ncbi_107767437	20.92	8.73	10.52	85.68	57.53	56.85	13.39	66.6867	2.31624	5.56e-10	1.76e-08
ncbi_107792588	1.08	1.23	1.14	6.03	5.09	6.06	1.15	5.72667	2.31606	1.17e-14	8e-13
ncbi_107796784	13.39	8.03	11.71	55	59.03	50.83	11.0433	54.9533	2.31503	1.39e-22	2.54e-20
MSTRG.42156	0.21	0.17	0.45	1.54	1.09	1.5	0.276667	1.37667	2.31496	0.000476992	0.00326449
MSTRG.26694	6.83	10.09	6.27	39.16	36.41	39.8	7.73	38.4567	2.31469	2.78e-21	4.49e-19
ncbi_107763029	0.09	0.07	0.2	0.76	0.28	0.75	0.12	0.596667	2.31389	0.00470372	0.0216226
ncbi_107825307	0.23	0.34	0.39	1.51	1.7	1.56	0.32	1.59	2.31288	5.61e-10	1.78e-08
MSTRG.11724	0.74	1.79	1.52	7.2	5.51	7.41	1.35	6.70667	2.31264	1.97e-09	5.61e-08
ncbi_107798637	1.1	2.24	1.22	5.9	8.76	7.99	1.52	7.55	2.31241	3.31e-11	1.32e-09
ncbi_107785834	0.65	0.47	0.81	4.03	2.4	3.15	0.643333	3.19333	2.31142	1.31e-08	3.18e-07
ncbi_107808490	1.04	2	1.6	6.74	9.17	7.12	1.54667	7.67667	2.31132	6.93e-15	4.88e-13
ncbi_107763850	3.03	3.12	3.48	16.28	13.28	18.22	3.21	15.9267	2.3108	2.09e-23	4.21e-21
ncbi_107802582	0.12	0.2	0.17	0.77	0.61	1.05	0.163333	0.81	2.3101	2.06e-06	2.95e-05
ncbi_107825811	0.18	0.1	0.93	2.35	1.24	2.39	0.403333	1.99333	2.30514	0.00283381	0.0143239
ncbi_107765563	2.02	0.64	1.06	8.34	4.68	5.36	1.24	6.12667	2.30476	5.2e-07	8.74e-06
MSTRG.593	3.57	1.65	1.05	11.46	8.4	11.09	2.09	10.3167	2.3034	1.11e-06	1.73e-05
ncbi_107817650	0.35	0.73	0.76	2.62	1.72	4.74	0.613333	3.02667	2.30299	9.5e-06	0.000112839
MSTRG.11794	0.41	0.3	0.48	1.39	2.22	2.26	0.396667	1.95667	2.3024	7.11e-06	8.77e-05
ncbi_107793782	0.15	0.16	0.28	1.07	0.76	1.08	0.196667	0.97	2.30223	0.00723647	0.0305579
ncbi_107764238	0.21	0.23	0.73	2.47	1.39	1.9	0.39	1.92	2.29956	5.4e-05	0.000507768
ncbi_107792831	0.14	0.01	0.11	0.44	0.37	0.47	0.0866667	0.426667	2.29956	0.000405081	0.00284875
ncbi_107778542	0.26	0.2	0.17	1.35	0.51	1.24	0.21	1.03333	2.29884	0.000758937	0.00483071
ncbi_107820188	2.31	1.74	2.35	10.15	11.54	9.8	2.13333	10.4967	2.29875	4.36e-25	1.08e-22
ncbi_107761484	6.34	2.72	3.13	26.46	18.16	15.3	4.06333	19.9733	2.29734	8.79e-09	2.21e-07
ncbi_107784185	0.44	0.18	0.05	1.73	0.76	0.8	0.223333	1.09667	2.29585	0.00891112	0.0360782
ncbi_107798373	1	0.21	0.44	2.17	1.53	4.39	0.55	2.69667	2.29367	0.000290908	0.00214999
ncbi_107778620	9.88	1.94	17.38	68.34	28.43	46.3	9.73333	47.69	2.29268	0.00736511	0.0309927
ncbi_107764007	2.55	1.03	0.8	8.45	4.92	8.04	1.46	7.13667	2.28928	8.65e-07	1.38e-05
ncbi_107796526	3.37	6.86	4.48	24.83	26.57	20.45	4.90333	23.95	2.28819	2.47e-13	1.41e-11
ncbi_107812404	0.66	0.11	0.15	2.35	0.67	1.47	0.306667	1.49667	2.28701	0.00167073	0.00928507
ncbi_107792601	1.42	0.62	0.63	5.06	5.86	2.11	0.89	4.34333	2.28693	7.87e-06	9.57e-05
ncbi_107788625	0.93	0.33	0.19	2.6	1.51	2.96	0.483333	2.35667	2.28566	0.000132412	0.00109686
ncbi_107779592	1.08	0.41	0.75	3.68	3.04	4.2	0.746667	3.64	2.2854	2.44e-07	4.43e-06
ncbi_107803182	0.08	0.06	0.1	0.21	0.3	0.66	0.08	0.39	2.2854	0.00989617	0.0391692
ncbi_107823167	1.38	1.92	1.37	6.53	9.41	6.8	1.55667	7.58	2.28374	4.14e-15	3.03e-13
MSTRG.21607	1.33	0.94	0.63	4.52	4.24	5.36	0.966667	4.70667	2.28362	8.31e-08	1.68e-06
MSTRG.14415	0.12	0.17	0.07	1.16	0.31	0.28	0.12	0.583333	2.28129	0.00455773	0.0210611
MSTRG.21361	0.21	0.94	0.91	3.22	3.37	3.39	0.686667	3.32667	2.2764	0.000215978	0.00166968
ncbi_107828076	0.26	0.21	0.43	0.81	1.6	1.95	0.3	1.45333	2.27633	5.67e-05	0.000529242
ncbi_107799395	3.15	4.99	2.72	11.22	32.82	8.54	3.62	17.5267	2.27549	5.79e-06	7.35e-05
ncbi_107763949	33.52	35.5	34.15	141.45	194.89	163.03	34.39	166.457	2.27509	1.07e-43	9.79e-41
ncbi_107814890	0.18	0.64	0.88	3.24	2.06	2.9	0.566667	2.73333	2.27009	9.09e-05	0.000794023
ncbi_107790972	0.72	1.22	1.83	3.99	7.88	6.31	1.25667	6.06	2.26972	1.13e-07	2.22e-06
ncbi_107812938	0.09	0.07	0.06	0.34	0.2	0.52	0.0733333	0.353333	2.26849	0.00524001	0.0236314
ncbi_107791402	0.47	0.64	1.02	1.49	2.84	5.93	0.71	3.42	2.26811	2.17e-05	0.000231929
ncbi_107762565	0.16	0.28	0.21	0.88	1.15	1.1	0.216667	1.04333	2.26765	3.57e-05	0.000357613
ncbi_107831891	0.51	0.56	0.55	1.95	2.65	3.19	0.54	2.59667	2.26563	4.63e-08	9.94e-07
ncbi_107794476	0.17	0.04	0.29	1.08	0.35	0.97	0.166667	0.8	2.26303	0.00700819	0.0298112
ncbi_107759051	3.44	1.32	2.33	11.19	6.8	16.03	2.36333	11.34	2.26253	1.22e-07	2.38e-06
ncbi_107801191	2.57	0.51	1.59	6.16	8.56	7.67	1.55667	7.46333	2.26136	3.46e-06	4.67e-05
ncbi_107777247	0.19	0.89	0.41	3.76	1.95	1.43	0.496667	2.38	2.26061	0.000635807	0.00416095
ncbi_107830240	13.78	8.29	18.01	70.23	61.5	60.31	13.36	64.0133	2.26045	9.51e-15	6.55e-13
ncbi_107812913	0.45	0.72	0.86	2.87	3.33	3.52	0.676667	3.24	2.25948	5.28e-09	1.39e-07
ncbi_107771489	222.06	160.18	200.4	1294.1	901.69	593.62	194.213	929.803	2.25928	1.17e-12	5.98e-11
ncbi_107825830	0.15	0.1	0.03	0.27	0.58	0.49	0.0933333	0.446667	2.25873	0.00844051	0.0345202
ncbi_107816653	2.45	3.68	2.12	9.37	21.75	8.36	2.75	13.16	2.25866	1.03e-07	2.04e-06
ncbi_107812854	5.28	6.34	7.45	28.84	30.26	32.12	6.35667	30.4067	2.25805	2.06e-35	1.07e-32
MSTRG.38859	0.94	0.24	0.32	2.62	0.82	3.73	0.5	2.39	2.25701	0.00317792	0.0157291
ncbi_107803800	0.66	0.09	0.51	2.78	1.01	2.23	0.42	2.00667	2.25634	0.000758362	0.00482767
ncbi_107807989	1.07	2.32	1.77	5.69	13.37	5.59	1.72	8.21667	2.25614	3.09e-07	5.47e-06
ncbi_107823549	5.34	5.25	7.48	28.58	20.71	36.84	6.02333	28.71	2.25292	4.32e-16	3.58e-14
ncbi_107799937	1.5	0.46	1.46	5.45	4.46	6.39	1.14	5.43333	2.2528	3.11e-07	5.51e-06
ncbi_107830277	12.09	4.67	7.02	49.76	31.28	32.28	7.92667	37.7733	2.25258	5.81e-09	1.52e-07
ncbi_107795362	0.53	0.31	0.6	1.99	2.14	2.73	0.48	2.28667	2.25214	5.59e-09	1.47e-07
ncbi_107776145	0.99	0.18	0.63	3.59	1.42	3.56	0.6	2.85667	2.2513	0.000191323	0.00150645
ncbi_107831935	0.41	0.77	0.48	2.38	2.07	3.44	0.553333	2.63	2.24884	1.17e-07	2.3e-06
ncbi_107802446	0.81	0.59	0.97	5.37	2.44	3.44	0.79	3.75	2.24697	4.62e-08	9.93e-07
MSTRG.30881	1.11	0.33	0.4	4.66	1.35	2.72	0.613333	2.91	2.24628	0.000659296	0.0042855
ncbi_107816969	0.99	0.32	0.17	2.37	2.43	2.22	0.493333	2.34	2.24587	0.000695714	0.00449124
ncbi_107813891	0.32	0.56	0.71	2.23	2.27	3.04	0.53	2.51333	2.24554	4.12e-07	7.11e-06
ncbi_107766685	0.21	0.23	0.56	1.58	1.82	1.34	0.333333	1.58	2.24489	8.96e-07	1.42e-05
ncbi_107797181	0.23	0.61	0.66	2.56	1.38	3.17	0.5	2.37	2.24489	8.74e-05	0.000767349
ncbi_107804475	4.66	3.13	3.53	19.63	16.25	17.77	3.77333	17.8833	2.2447	8.35e-22	1.4e-19
ncbi_107759521	20.92	9.31	13.94	94.12	62.91	51.94	14.7233	69.6567	2.24216	6.63e-10	2.07e-08
ncbi_107775797	1.99	1.64	1.1	9.57	8.31	4.47	1.57667	7.45	2.24036	1.23e-08	2.99e-07
ncbi_107816708	6.13	4.72	5.52	35.37	17.88	24.04	5.45667	25.7633	2.23923	5.59e-13	2.98e-11
ncbi_107788060	0.77	1.36	1.06	6.6	1.61	6.85	1.06333	5.02	2.23909	2.02e-05	0.000218473
ncbi_107781533	0.28	0.04	0.11	0.52	0.83	0.68	0.143333	0.676667	2.23907	0.000898375	0.00555952
ncbi_107804889	0.09	0.06	0.28	0.62	0.54	0.87	0.143333	0.676667	2.23907	0.00300017	0.0149857
ncbi_107802267	0.51	0.05	0.19	1.39	0.84	1.31	0.25	1.18	2.23879	0.00391682	0.0185978
MSTRG.50517	1.4	1.6	0.79	7.57	4.54	5.77	1.26333	5.96	2.23808	4.86e-10	1.56e-08
ncbi_107765723	2.55	2.6	1.21	8.44	10.52	11.03	2.12	9.99667	2.23738	2.07e-11	8.53e-10
MSTRG.36429	0.24	0.39	0.26	1.78	1.04	1.37	0.296667	1.39667	2.23507	7.91e-05	0.000705091
ncbi_107786050	1.85	1.6	1.5	6.58	9.38	7.34	1.65	7.76667	2.23483	1.75e-17	1.74e-15
MSTRG.28600	0.24	0.13	0.17	0.64	0.96	0.94	0.18	0.846667	2.2338	0.00658703	0.0283673
ncbi_107800508	0.43	0.47	0.5	2.56	1.9	2.12	0.466667	2.19333	2.23266	2.18e-06	3.11e-05
ncbi_107816559	5.34	3.91	4.63	19.5	23.4	22.31	4.62667	21.7367	2.23209	1.2e-29	3.84e-27
ncbi_107786443	0.32	0.48	0.26	1.55	0.97	2.46	0.353333	1.66	2.23208	1.27e-05	0.000145605
ncbi_107761653	13.01	21.45	17.45	37.73	116.58	89.32	17.3033	81.21	2.23061	8.02e-09	2.03e-07
ncbi_107816888	0.5	0.64	0.55	1.98	3.05	2.9	0.563333	2.64333	2.2303	9.92e-08	1.98e-06
ncbi_107762308	5.78	4.07	2.2	21.76	14.66	20.1	4.01667	18.84	2.22973	3.36e-09	9.23e-08
ncbi_107764843	5.07	6.99	12.41	36.16	21.58	56.99	8.15667	38.2433	2.22916	1.56e-07	2.96e-06
MSTRG.44176	0.34	0.49	0.16	1.81	1.7	1.13	0.33	1.54667	2.22862	6.15e-05	0.000567498
MSTRG.13789	2.4	3.66	3.65	21	11.2	13.29	3.23667	15.1633	2.22801	2.74e-09	7.67e-08
ncbi_107824371	1.24	1.87	1.54	7.77	6.03	7.97	1.55	7.25667	2.22704	4.97e-14	3.13e-12
ncbi_800512	0.73	1.37	1.99	12.57	2.91	3.66	1.36333	6.38	2.22642	0.000317606	0.00231721
ncbi_107761164	1.57	2.17	1.42	8.8	7.38	7.96	1.72	8.04667	2.22598	1.09e-13	6.57e-12
ncbi_107803263	73.02	57.76	108.93	452.07	178.39	490.78	79.9033	373.747	2.22573	1.95e-08	4.57e-07
ncbi_107773920	0.67	0.17	0.23	1.32	1.33	2.35	0.356667	1.66667	2.22432	0.000281868	0.00209255
MSTRG.44538	0.59	1.47	0.63	6.58	3.49	2.5	0.896667	4.19	2.22431	0.000277522	0.00206524
ncbi_107819698	1.62	1.45	1.58	7.64	5.89	8.18	1.55	7.23667	2.22306	1.2e-17	1.25e-15
ncbi_107773777	0.5	0.08	0.75	2.45	1.6	2.15	0.443333	2.06667	2.22084	0.00183255	0.0100345
ncbi_107787313	2.43	1.34	3.02	10.02	7.81	13.82	2.26333	10.55	2.22072	3.12e-10	1.05e-08
ncbi_107768285	1.84	0.88	1.17	7.11	4.8	6.19	1.29667	6.03333	2.21815	1.06e-10	3.84e-09
ncbi_107794094	0.17	0.3	0.1	0.4	1.47	0.77	0.19	0.88	2.2115	0.0032817	0.0161523
MSTRG.3312	0.25	0.54	0.26	1.54	1.38	1.94	0.35	1.62	2.21057	6.04e-06	7.62e-05
ncbi_107792855	4.18	9.39	5.34	21.28	34.86	31.32	6.30333	29.1533	2.20947	6.17e-11	2.35e-09
ncbi_107787373	5.68	4.81	3.79	19.45	29.51	17.08	4.76	22.0133	2.20934	4.58e-15	3.34e-13
ncbi_107832441	0.83	0.71	1.06	3.97	2.56	5.48	0.866667	4.00333	2.20765	2.62e-09	7.34e-08
ncbi_107825861	43.94	19.76	27.6	166.27	137.14	117.3	30.4333	140.237	2.20414	1.52e-11	6.38e-10
ncbi_107785752	9.22	11.25	11.62	48.38	32.83	66.41	10.6967	49.2067	2.20169	1.61e-14	1.09e-12
ncbi_107810908	6.67	1.4	3.93	24.06	7.7	23.44	4	18.4	2.20163	0.000116539	0.000984653
MSTRG.6931	0.23	0.25	0.77	1.82	1.72	2.21	0.416667	1.91667	2.20163	0.00558638	0.0248677
ncbi_107805368	3.71	4.99	6.65	26.91	22.57	21.04	5.11667	23.5067	2.19979	8.47e-16	6.8e-14
ncbi_107826084	0.28	0.24	0.51	1.18	0.73	2.82	0.343333	1.57667	2.1992	0.00031242	0.00228408
ncbi_107791308	0.14	0.1	0.09	0.78	0.42	0.31	0.11	0.503333	2.19401	0.00236516	0.0123498
ncbi_107790524	0.55	1.05	0.93	3.59	3.49	4.49	0.843333	3.85667	2.19318	5e-12	2.27e-10
ncbi_107778285	2.65	1.32	2.33	8.63	9.02	11.13	2.1	9.59333	2.19164	1.36e-13	8.05e-12
ncbi_107769526	129.77	87.33	112.84	489.7	238.06	778.77	109.98	502.177	2.19095	2.86e-08	6.47e-07
ncbi_107793974	9.52	6.91	10.16	44.48	26.48	50.45	8.86333	40.47	2.19093	5.02e-13	2.72e-11
ncbi_107780894	1.35	0.84	0.32	4.03	4.33	3.09	0.836667	3.81667	2.18959	2.57e-05	0.000268526
ncbi_107760441	6.39	1.86	1.36	12.16	20.22	11.43	3.20333	14.6033	2.18865	0.000117724	0.00099314
ncbi_107828238	0.77	0.91	0.54	2.67	3.83	3.62	0.74	3.37333	2.18858	2.65e-10	8.98e-09
ncbi_107810401	3.16	2.95	2.55	15.81	11.04	12.6	2.88667	13.15	2.18759	2.88e-16	2.45e-14
ncbi_107815497	0.54	0.36	0.34	2.09	1.81	1.74	0.413333	1.88	2.18536	1.51e-06	2.26e-05
ncbi_107764936	7.58	5.7	6.92	20.72	45.63	25.51	6.73333	30.62	2.18508	2.98e-12	1.42e-10
ncbi_107769346	5.77	8.34	5.35	26.5	32.9	29.09	6.48667	29.4967	2.185	6.78e-22	1.15e-19
ncbi_107789512	17.67	18.35	13.75	72.39	96.98	56.91	16.59	75.4267	2.18476	2.16e-16	1.87e-14
ncbi_107779133	0.56	2.68	1.08	3.56	11.68	4.4	1.44	6.54667	2.18469	0.000280496	0.00208331
ncbi_107759750	0.13	0.19	0.12	0.85	0.36	0.79	0.146667	0.666667	2.18442	0.00768635	0.0320735
ncbi_107799188	1.58	0.6	1.82	5.94	4.46	7.78	1.33333	6.06	2.18428	4.02e-06	5.33e-05
ncbi_107778417	26.21	11.55	27.42	101.35	19.43	175.46	21.7267	98.7467	2.18427	0.0124093	0.0466928
MSTRG.52289	0.13	0.52	0.25	1.58	0.93	1.58	0.3	1.36333	2.1841	0.00319209	0.0157866
ncbi_3205207	4	6.12	3.17	28.15	18.66	13.5	4.43	20.1033	2.18206	1.57e-08	3.74e-07
ncbi_107786341	2.74	4.47	8.19	10.69	25.7	33.44	5.13333	23.2767	2.18092	9.17e-06	0.000109547
ncbi_107832318	14.58	3.82	6.51	46.6	24.46	41.86	8.30333	37.64	2.1805	3.57e-06	4.8e-05
ncbi_107807889	544.37	301.77	204.54	2192.18	1145.37	1424.81	350.227	1587.45	2.18035	6.37e-08	1.32e-06
ncbi_107777068	0.18	0.16	0.17	0.96	0.65	0.7	0.17	0.77	2.17932	0.00126393	0.0073666
ncbi_107807425	1	0.2	0.39	2.91	1.27	3.02	0.53	2.4	2.17897	0.000743315	0.0047447
ncbi_800462	15.03	11.12	11.95	104.67	34.14	33.45	12.7	57.42	2.17672	2.63e-06	3.68e-05
ncbi_107819461	0.12	0.1	0.26	0.88	0.54	0.75	0.16	0.723333	2.17659	0.00142888	0.0081421
ncbi_107793480	3.28	4.65	6.22	13.76	18.94	31.24	4.71667	21.3133	2.17592	9.98e-09	2.48e-07
ncbi_107776453	2.38	2.1	2.28	6.49	18.69	5.36	2.25333	10.18	2.1756	2.99e-06	4.11e-05
ncbi_107803740	1.96	1.47	2.95	9.58	5.02	14.22	2.12667	9.60667	2.17544	1.91e-07	3.55e-06
ncbi_107795877	1.3	0.51	1.33	4.77	3.64	5.77	1.04667	4.72667	2.17502	2.01e-07	3.71e-06
ncbi_107763795	0.59	0.21	0.5	1.22	1.79	2.85	0.433333	1.95333	2.17239	0.000273999	0.00204303
ncbi_107803837	17.04	25.18	14.3	84.45	85.15	84.96	18.84	84.8533	2.17117	1.01e-18	1.2e-16
MSTRG.23378	1.23	0	0.39	3.9	1.02	2.36	0.54	2.42667	2.16794	0.0123236	0.046448
ncbi_107800107	30.06	46.39	39.4	144.63	219.34	156.05	38.6167	173.34	2.16631	4e-19	4.99e-17
ncbi_107823205	3.4	5.69	3.46	19.38	17.41	19.51	4.18333	18.7667	2.16545	4.11e-17	3.9e-15
ncbi_107759605	1.36	3.72	0.32	8.63	3.9	11.69	1.8	8.07333	2.16517	0.00290053	0.0145852
MSTRG.50570	2.95	4.32	2.65	17.19	13.44	13.82	3.30667	14.8167	2.16377	3.13e-12	1.48e-10
MSTRG.15277	2.34	2.51	3.03	12.97	13.89	8.4	2.62667	11.7533	2.16176	1.04e-11	4.51e-10
ncbi_107780015	3.93	3.61	4.47	17.44	7.66	28.56	4.00333	17.8867	2.15961	3.72e-07	6.48e-06
ncbi_107829453	0.76	1	1.41	5.45	2.69	6.02	1.05667	4.72	2.15927	7.84e-07	1.26e-05
ncbi_107774639	66.11	48.8	54.47	219.41	266.35	270.73	56.46	252.163	2.15906	4.99e-30	1.61e-27
ncbi_107782401	3.84	3.25	1.28	11.96	15.88	9.54	2.79	12.46	2.15897	1.19e-07	2.33e-06
ncbi_800465	0.85	0.53	0.23	2.86	1.8	2.53	0.536667	2.39667	2.15893	0.00353623	0.0171661
ncbi_107781308	4.52	6.08	5.68	12.92	29.84	29.89	5.42667	24.2167	2.15786	1.49e-10	5.23e-09
ncbi_107810529	54.27	20.74	16.76	241.52	67.74	100.22	30.59	136.493	2.1577	8.91e-05	0.000779898
ncbi_107819824	1.01	1.1	1.17	4.51	4.06	6.05	1.09333	4.87333	2.15618	1.41e-14	9.56e-13
ncbi_107810092	15.02	19.64	23.28	85.36	75.39	97.22	19.3133	85.99	2.15457	7.77e-23	1.48e-20
ncbi_107823178	3.43	1.99	0.82	12.95	9.54	5.28	2.08	9.25667	2.15391	6.01e-05	0.000555961
ncbi_107814553	0.29	0.38	0.11	1.12	1.06	1.29	0.26	1.15667	2.15339	0.00195561	0.0105785
ncbi_107775982	0.65	0.66	0.54	2.73	2.02	3.48	0.616667	2.74333	2.15337	3.02e-07	5.36e-06
ncbi_107826673	1.4	0.37	0.64	3.12	3.75	3.85	0.803333	3.57333	2.1532	4.67e-06	6.07e-05
ncbi_107817419	18.59	35.01	18.22	113.32	93.22	112.73	23.94	106.423	2.15232	4.76e-13	2.59e-11
ncbi_107825485	0.61	0.09	0.25	1.35	0.68	2.19	0.316667	1.40667	2.15124	0.00327821	0.0161383
ncbi_107778100	2.69	3.8	4.21	16.78	9.07	21.68	3.56667	15.8433	2.15123	1.06e-07	2.1e-06
ncbi_107803402	0.53	0.24	0.25	1.64	1.4	1.49	0.34	1.51	2.15094	3.38e-05	0.000341484
ncbi_107820774	0.52	0.39	0.44	1.76	1.99	2.24	0.45	1.99667	2.1496	6.38e-15	4.52e-13
ncbi_107763092	1.87	0.85	0.89	3.93	3.76	8.31	1.20333	5.33333	2.148	2.62e-05	0.00027376
ncbi_107814360	1.95	2.54	3.88	11.3	12	13.79	2.79	12.3633	2.14773	7.61e-15	5.32e-13
ncbi_107791272	2.21	1.23	1.97	8.45	6.69	8.83	1.80333	7.99	2.14753	2.23e-09	6.32e-08
ncbi_107778049	0.15	0.08	0.05	0.32	0.41	0.51	0.0933333	0.413333	2.14684	0.00478636	0.0219414
ncbi_107801077	1.29	0.71	1.5	3.53	2.47	9.48	1.16667	5.16	2.14498	7.08e-05	0.000640282
ncbi_107797683	21.55	11.91	21.03	89.13	58.49	93.26	18.1633	80.2933	2.14425	2.85e-12	1.36e-10
MSTRG.9937	0.67	1.41	1.14	2.95	6.52	4.76	1.07333	4.74333	2.1438	9.27e-08	1.86e-06
MSTRG.50109	2.67	2.48	2.6	11.73	8.41	14.09	2.58333	11.41	2.14299	7.41e-14	4.55e-12
ncbi_107831214	13.2	4.01	12.01	53.72	24.26	50.98	9.74	42.9867	2.1419	3.3e-06	4.48e-05
ncbi_107810447	6.29	3.05	6.82	20.14	16.28	34.88	5.38667	23.7667	2.14147	2.59e-08	5.93e-07
ncbi_107765960	13.34	17.63	30.88	79.09	51.32	142.44	20.6167	90.95	2.14126	2.22e-07	4.06e-06
ncbi_107818714	0.05	0.08	0.09	0.26	0.37	0.34	0.0733333	0.323333	2.14048	0.00228283	0.0120085
ncbi_107818702	0.07	0.32	0.1	0.67	0.77	0.72	0.163333	0.72	2.14018	0.00396329	0.0187968
ncbi_107786408	0.54	0.33	0.09	2.18	0.96	1.09	0.32	1.41	2.13955	0.00130501	0.00755807
MSTRG.25111	0.56	1.06	1.4	4.26	5.79	3.25	1.00667	4.43333	2.13881	4.66e-05	0.000448251
MSTRG.14644	9.65	18.16	10.54	57.63	55.18	55.96	12.7833	56.2567	2.13776	1.79e-14	1.2e-12
ncbi_107777593	1.3	0.69	1.03	5.04	3.09	5.16	1.00667	4.43	2.13772	4.71e-09	1.26e-07
ncbi_107788067	0.28	0.98	1.25	2.57	4.56	3.91	0.836667	3.68	2.13698	2.39e-05	0.000252593
MSTRG.28153	0.61	0.4	0.5	2.77	2.23	1.64	0.503333	2.21333	2.13663	2.75e-08	6.24e-07
ncbi_107772330	2.63	1.86	1.66	11.72	8.01	7.31	2.05	9.01333	2.13644	4.06e-09	1.09e-07
ncbi_107787279	11.23	6.49	7.76	38.75	29.42	43.73	8.49333	37.3	2.13477	8.07e-14	4.93e-12
ncbi_107830956	1.89	1.46	1.66	7.91	9.7	4.39	1.67	7.33333	2.13462	4.71e-07	8.02e-06
ncbi_107816544	2.33	0.84	1.26	7.98	4.21	7.26	1.47667	6.48333	2.13439	1.97e-06	2.84e-05
ncbi_107797101	2.32	2.13	2.62	8.2	10.25	12.59	2.35667	10.3467	2.13435	7.81e-20	1.07e-17
ncbi_107772805	83.93	68.52	61.66	318	325.58	294.69	71.37	312.757	2.13165	4.04e-29	1.26e-26
ncbi_107793887	0.71	0.11	0.18	1.36	0.81	2.21	0.333333	1.46	2.13093	0.00496439	0.0226296
ncbi_107829994	2.66	0.95	0.61	6.05	5.13	7.3	1.40667	6.16	2.13065	3.43e-05	0.000345655
ncbi_107814804	0.95	0.18	0.78	2.4	2.01	3.94	0.636667	2.78333	2.1282	8.67e-05	0.000761906
ncbi_107763684	248.07	209.87	254.44	1044.13	1214.19	853.73	237.46	1037.35	2.12715	1.27e-26	3.46e-24
ncbi_107789325	0.24	1.09	0.5	1.62	3.99	2.38	0.61	2.66333	2.12635	0.000202864	0.00158471
ncbi_107783106	22.31	11.17	14.79	89.86	57.9	62.83	16.09	70.1967	2.12524	1.02e-10	3.72e-09
ncbi_107816961	0.15	0.1	0.26	0.8	0.59	0.83	0.17	0.74	2.12199	0.00107811	0.00647349
MSTRG.3549	0.76	0.31	0.18	2.23	1.32	1.89	0.416667	1.81333	2.12168	0.00627131	0.0272878
ncbi_107809356	0.91	0.94	0.66	5.18	3.18	2.56	0.836667	3.64	2.12121	3.12e-08	6.99e-07
ncbi_107813770	0.21	0.29	0.33	1.61	0.51	1.49	0.276667	1.20333	2.12082	0.0071414	0.0302396
ncbi_107766071	0.24	0.06	0.16	0.64	0.63	0.73	0.153333	0.666667	2.12029	0.00157284	0.00882629
ncbi_800495	0.46	0.88	0.87	5.78	1.96	1.85	0.736667	3.19667	2.11748	0.00015262	0.00123919
ncbi_107790089	215.68	98.19	98.34	1041.02	361.71	384.82	137.403	595.85	2.11653	1.12e-05	0.000130601
ncbi_107797654	50.98	54.5	52.93	204.68	270.43	211.53	52.8033	228.88	2.11589	7.05e-38	4.51e-35
MSTRG.20068	6.21	9.57	8.26	28.15	46.59	29.44	8.01333	34.7267	2.11557	2.47e-14	1.63e-12
ncbi_107779039	0.21	0.16	0.29	1.15	1.16	0.55	0.22	0.953333	2.11548	0.000132237	0.00109595
ncbi_107774876	0.59	1.04	0.34	2.39	3.05	3.09	0.656667	2.84333	2.11435	5.53e-06	7.05e-05
ncbi_107764180	0.67	1.04	0.63	2.19	4.45	3.49	0.78	3.37667	2.11405	6.25e-06	7.85e-05
ncbi_107782531	18.24	7.46	54.02	102	119.47	123.26	26.5733	114.91	2.11245	0.000102789	0.000883844
MSTRG.30944	0.07	1.71	0.84	2.63	3.85	4.84	0.873333	3.77333	2.11124	0.00504794	0.0229366
ncbi_107769160	3.37	4.53	5.25	38.03	7.55	11.22	4.38333	18.9333	2.11083	0.000135598	0.00112025
MSTRG.13734	0.66	1.07	1.11	8.3	1.77	2.19	0.946667	4.08667	2.11	0.00117999	0.00698359
MSTRG.45957	1.04	0.65	1.26	2.98	4.94	4.79	0.983333	4.23667	2.10718	2.42e-07	4.39e-06
ncbi_107764009	13.83	17.28	13.72	66.14	60.18	66.81	14.9433	64.3767	2.10704	3.28e-31	1.17e-28
ncbi_107779777	0.38	0.24	0.26	1.91	0.95	0.93	0.293333	1.26333	2.10662	0.00222789	0.0117721
ncbi_107828346	0.48	0.73	0.46	3.46	2.1	1.62	0.556667	2.39333	2.10414	2.07e-05	0.000222985
ncbi_800452	0.69	1.51	1.3	7.1	3.74	4.2	1.16667	5.01333	2.10338	6.71e-05	0.000611493
ncbi_107786688	28.64	15.96	22.99	108.08	87.11	95	22.53	96.73	2.10212	9.84e-16	7.83e-14
ncbi_107810897	5.62	3.15	7.48	26.57	13.57	29.59	5.41667	23.2433	2.10134	8.36e-08	1.69e-06
ncbi_107828869	4.57	7.2	5.64	10.79	30.66	33.23	5.80333	24.8933	2.10081	2.27e-07	4.15e-06
ncbi_107761745	0.37	0.25	1.21	3.15	1.43	3.26	0.61	2.61333	2.09901	0.00100079	0.0060838
ncbi_107761182	0.8	1.56	0.85	3.1	8.29	2.36	1.07	4.58333	2.09879	0.000217394	0.00167914
ncbi_107781256	7.12	7.99	10.73	39.76	25.76	45.13	8.61333	36.8833	2.09833	3.75e-12	1.74e-10
ncbi_107759068	0.32	0.24	0.15	1.13	0.45	1.46	0.236667	1.01333	2.09818	0.0085033	0.0347454
ncbi_107824408	3.93	3.28	2.66	16.79	14.44	11.01	3.29	14.08	2.09749	6.61e-14	4.09e-12
ncbi_107774056	0.65	0.34	0.91	2.81	2.13	3.19	0.633333	2.71	2.09726	1.5e-06	2.25e-05
ncbi_107799130	0.11	0.3	0.42	1.17	0.46	1.92	0.276667	1.18333	2.09664	0.0115544	0.0442087
ncbi_107761869	25.29	19.68	19.49	85.61	90.12	99.72	21.4867	91.8167	2.09531	2.04e-29	6.39e-27
MSTRG.34171	0.4	0.14	0.12	1.12	0.92	0.78	0.22	0.94	2.09516	0.0126866	0.0475303
ncbi_107825068	1.44	1.36	0.94	5.72	4.86	5.38	1.24667	5.32	2.09335	3.5e-15	2.6e-13
ncbi_107831885	0.2	0.16	0.56	1.99	1	0.93	0.306667	1.30667	2.09115	0.00388864	0.0184906
ncbi_107768745	7.14	7.42	7.81	16.48	32.56	46.26	7.45667	31.7667	2.09091	5.16e-09	1.37e-07
ncbi_107812004	0.03	0.27	0.09	0.36	0.77	0.53	0.13	0.553333	2.08964	0.0134381	0.0497807
ncbi_107775675	2.39	1.6	1.71	8.53	8.67	7.06	1.9	8.08667	2.08955	3.67e-15	2.71e-13
ncbi_107768746	2.01	2.64	4.4	10.38	13.04	15.08	3.01667	12.8333	2.08887	7.76e-11	2.89e-09
ncbi_107815193	0.43	0.09	0.15	1.28	0.82	0.75	0.223333	0.95	2.08873	0.00120105	0.00707715
ncbi_107765275	0.61	0.55	0.58	2.69	2.87	1.84	0.58	2.46667	2.08844	1.36e-05	0.000154317
ncbi_107759411	0.62	0.19	0.3	1.81	1.11	1.8	0.37	1.57333	2.08823	1.52e-05	0.000170264
ncbi_107787914	1.32	0.2	0.77	3.07	2.39	4.27	0.763333	3.24333	2.08709	0.000375828	0.00267034
ncbi_800470	0.39	0.43	0.49	2.71	1.44	1.41	0.436667	1.85333	2.08552	0.0103277	0.0404822
ncbi_107816388	0.41	0.41	0.33	1.38	1.49	2.01	0.383333	1.62667	2.08525	7.13e-09	1.83e-07
ncbi_107793446	0.55	0.23	0.13	1.53	0.64	1.69	0.303333	1.28667	2.08466	0.0123449	0.0465071
ncbi_107806502	0.28	0.33	0.39	1.78	1.23	1.23	0.333333	1.41333	2.08406	6.75e-06	8.38e-05
MSTRG.27879	1.2	2.12	2.32	8.38	7.28	8.25	1.88	7.97	2.08385	4.72e-12	2.16e-10
ncbi_107794333	1.12	1.26	0.81	3.67	4.92	4.92	1.06333	4.50333	2.0824	1.16e-11	4.95e-10
ncbi_107810877	0.26	0.09	0.12	0.52	0.44	1.03	0.156667	0.663333	2.08204	0.00408841	0.0192573
ncbi_107767570	0.88	0.57	1.39	4.78	2.19	5.05	0.946667	4.00667	2.08147	1.86e-05	0.000203154
ncbi_107761424	22.47	20.75	22.43	106.74	66.42	104.59	21.8833	92.5833	2.08092	7.19e-18	7.72e-16
ncbi_107825950	0.17	0.09	0.13	0.29	0.62	0.74	0.13	0.55	2.08092	0.00432045	0.0201527
ncbi_107781044	0.26	0.95	0.28	2.07	1.81	2.42	0.496667	2.1	2.08004	0.000226417	0.00173636
ncbi_107771491	0.6	1.64	1.62	5.67	6.72	3.93	1.28667	5.44	2.07997	5.3e-07	8.89e-06
ncbi_107790002	302.4	242.28	206.02	1837.42	695.54	637.73	250.233	1056.9	2.07849	8.14e-07	1.3e-05
ncbi_107774623	0.97	1.77	1.53	5.26	7.2	5.57	1.42333	6.01	2.07809	1.75e-08	4.13e-07
ncbi_107831654	0.56	1.05	1.02	3.92	2.4	4.77	0.876667	3.69667	2.07612	1.73e-06	2.53e-05
ncbi_107775352	3.97	0.8	3.34	16.21	4.72	13.24	2.70333	11.39	2.07496	0.000643559	0.00420112
ncbi_107784835	16.13	27.12	27.38	93.04	73.22	131.21	23.5433	99.1567	2.07439	1.7e-12	8.51e-11
MSTRG.33714	0.14	0.59	0.51	1.87	1.38	1.97	0.413333	1.74	2.07371	0.00173156	0.00957152
ncbi_107827704	4.91	5.98	6.64	25.03	16.37	32.29	5.84333	24.5633	2.07164	8.17e-12	3.62e-10
ncbi_107765481	0.2	0.2	0.29	0.93	1.16	0.81	0.23	0.966667	2.07138	8.12e-05	0.000721982
ncbi_107794252	3.39	3.16	4.74	16.76	16.57	14.11	3.76333	15.8133	2.07106	9.2e-18	9.69e-16
ncbi_107798112	0.18	0.25	0.28	0.33	2.15	0.5	0.236667	0.993333	2.06942	0.00356489	0.017264
ncbi_107796106	0.52	0.16	0.49	2.36	1.18	1.37	0.39	1.63667	2.06921	0.00113819	0.00677507
ncbi_107775676	1.06	1.51	0.95	4.3	2.6	7.87	1.17333	4.92333	2.06902	3.49e-05	0.000350895
MSTRG.48540	0.24	0.69	0.3	2.06	1.24	1.86	0.41	1.72	2.06871	0.00294959	0.0147763
ncbi_107793623	1	0.49	0.68	4.43	2.31	2.36	0.723333	3.03333	2.06817	8.74e-05	0.000767671
ncbi_107826597	0.12	0.08	0.01	0.32	0.29	0.27	0.07	0.293333	2.06711	0.00894368	0.036176
MSTRG.26058	18.54	11.09	11.37	86.15	34.21	51.44	13.6667	57.2667	2.06703	1.73e-07	3.24e-06
ncbi_107766609	1.03	1.35	0.38	4.42	2.1	5.04	0.92	3.85333	2.0664	0.000159221	0.0012858
ncbi_107808120	1.34	0.34	0.67	4.96	3.35	1.53	0.783333	3.28	2.066	0.00103006	0.00623417
ncbi_107797122	0.62	0.32	0.52	2.69	1.06	2.36	0.486667	2.03667	2.0652	0.00011071	0.000942162
ncbi_107802490	1.44	0.59	0.85	3.91	3.48	4.66	0.96	4.01667	2.06489	3.15e-08	7.05e-07
ncbi_107765722	4.74	2.64	1.83	13.43	12.6	12.48	3.07	12.8367	2.06396	8.67e-09	2.18e-07
MSTRG.6346	1.42	1.77	2.17	7.75	5.98	8.68	1.78667	7.47	2.06384	7.28e-11	2.72e-09
MSTRG.29728	0.15	0.27	0.37	1.17	1.1	1.03	0.263333	1.1	2.06254	0.00149024	0.0084393
ncbi_107791616	1.21	0.63	0.43	3.69	2.08	3.7	0.756667	3.15667	2.06067	2.15e-05	0.000230028
MSTRG.27934	1.54	1.39	1.2	5.71	5.11	6.4	1.37667	5.74	2.05987	1.96e-12	9.66e-11
ncbi_107788711	14.18	24.78	12.89	60.91	87.52	67.58	17.2833	72.0033	2.05868	1.12e-11	4.8e-10
ncbi_800527	14.65	14.81	13.83	112.04	31.44	36.71	14.43	60.0633	2.05741	8.04e-06	9.75e-05
MSTRG.38240	32.22	20.12	5.51	118.98	46.99	74.66	19.2833	80.21	2.05643	0.000277213	0.00206481
ncbi_107807292	0.26	0.42	0.15	1.23	0.96	1.26	0.276667	1.15	2.05541	3.88e-05	0.000384342
ncbi_107796360	2.72	6.61	1.4	12	21.81	10.75	3.57667	14.8533	2.0541	0.00011395	0.000965912
ncbi_107817943	1.72	0.92	1.81	5.05	5.99	7.42	1.48333	6.15333	2.05253	1.73e-09	4.99e-08
ncbi_107802027	80.65	24.72	72.19	352.32	167.61	216.26	59.1867	245.397	2.05177	4.58e-06	5.96e-05
ncbi_107804694	5.03	5.66	6.85	21.64	18.25	32.83	5.84667	24.24	2.0517	8.9e-15	6.15e-13
ncbi_107803818	2.29	0.14	0.45	5.77	3.05	3.12	0.96	3.98	2.05166	0.00970882	0.0385912
ncbi_107824903	0.32	0.17	0.43	1.36	0.81	1.64	0.306667	1.27	2.05009	0.000143798	0.00118031
ncbi_107813668	7.71	7.31	7.12	32.78	26.71	32.15	7.38	30.5467	2.04932	7.27e-28	2.15e-25
ncbi_107785406	2.9	4.78	5.21	16.21	14.94	22.2	4.29667	17.7833	2.04924	1.55e-12	7.84e-11
ncbi_107782079	8	4.87	12.06	31.68	20.34	51.09	8.31	34.37	2.04823	4.32e-07	7.41e-06
ncbi_107831726	2.8	3.88	3.59	12.88	9.92	19.65	3.42333	14.15	2.04733	3.69e-11	1.46e-09
MSTRG.27398	0.32	0.09	0.27	1.05	0.82	0.94	0.226667	0.936667	2.04696	0.00201483	0.0108443
ncbi_107808920	1.36	2.08	1.66	8.29	5.36	7.42	1.7	7.02333	2.04662	1.27e-09	3.73e-08
ncbi_107763268	0.7	0.14	0.09	1.14	1.16	1.54	0.31	1.28	2.0458	0.00711547	0.0301602
ncbi_107794205	0.41	0.11	0.34	1.32	0.82	1.41	0.286667	1.18333	2.04541	0.000283634	0.00210314
ncbi_107763698	1.98	0.43	1.05	6.49	2.21	5.58	1.15333	4.76	2.04515	0.000574758	0.00382207
ncbi_107768480	0.12	0.31	0.47	1.12	1.89	0.7	0.3	1.23667	2.04342	0.00243333	0.012647
ncbi_107792267	3.99	9.92	7.2	25.05	34.71	27.26	7.03667	29.0067	2.04342	5.33e-10	1.69e-08
ncbi_107824696	1.06	0.31	0.9	4.02	2.9	2.43	0.756667	3.11667	2.04227	0.000141566	0.00116315
MSTRG.10347	4.33	3.65	4.25	16.42	13.86	20.09	4.07667	16.79	2.04214	4.89e-21	7.73e-19
ncbi_107809891	3.65	1.3	2.84	10.11	8	13.96	2.59667	10.69	2.04153	2.72e-07	4.89e-06
ncbi_107810658	1.19	1.13	0.94	4.31	4.37	4.74	1.08667	4.47333	2.04144	2.47e-11	1e-09
ncbi_107814800	117.39	115.12	136.3	660.13	443.32	414.77	122.937	506.073	2.04143	1.24e-16	1.12e-14
ncbi_107778716	4.33	3.9	3.74	13	12.79	23.47	3.99	16.42	2.04099	1.23e-09	3.64e-08
ncbi_107774583	2.92	3.64	7.02	16.62	13.52	25.71	4.52667	18.6167	2.04007	9.86e-08	1.97e-06
ncbi_107779098	0.99	1.51	0.7	5.08	4.18	3.9	1.06667	4.38667	2.04002	4.4e-08	9.51e-07
MSTRG.46880	1.93	3.27	2.47	9.71	12.21	9.61	2.55667	10.51	2.03943	1.13e-13	6.75e-12
ncbi_107819063	1.55	0.53	0.29	4.01	3.7	2.03	0.79	3.24667	2.03903	0.0016707	0.00928507
MSTRG.9686	2.03	2.64	2.78	10.37	12.07	8.16	2.48333	10.2	2.03822	5.53e-11	2.12e-09
ncbi_107812061	0.26	0.34	0.36	1.41	1.21	1.32	0.32	1.31333	2.03709	2.05e-06	2.94e-05
ncbi_107801215	5.33	4.14	3.79	15.91	17.45	21.05	4.42	18.1367	2.03679	6.57e-18	7.12e-16
MSTRG.31540	0.56	0.69	0.77	3.21	2.74	2.33	0.673333	2.76	2.03528	1.61e-05	0.000179627
MSTRG.31785	0.26	0.19	0.57	1.58	1.12	1.48	0.34	1.39333	2.03493	0.00840788	0.0344094
ncbi_107805883	1.2	2.81	1.45	4.63	10.81	6.93	1.82	7.45667	2.03459	1.01e-06	1.59e-05
ncbi_107792758	26.14	19.66	21.18	130.15	101.73	42.51	22.3267	91.4633	2.03443	1.87e-07	3.47e-06
ncbi_107814097	0.32	0.81	0.53	1.83	1.98	2.99	0.553333	2.26667	2.03435	5.75e-05	0.000535912
ncbi_107813693	1.56	2.26	1.07	8.08	4.96	6.99	1.63	6.67667	2.03426	3.76e-08	8.26e-07
ncbi_107825613	1.23	1.57	1.06	4.49	5.23	6.09	1.28667	5.27	2.03416	2.24e-13	1.28e-11
ncbi_107783402	0.5	1.32	0.2	3.62	1.25	3.4	0.673333	2.75667	2.03353	0.00657328	0.0283204
ncbi_107768131	7.78	7.52	8.32	21.17	39.09	36.42	7.87333	32.2267	2.03321	1.52e-13	8.89e-12
ncbi_107784885	0.87	0.13	1.9	4.44	1.21	6.22	0.966667	3.95667	2.0332	0.0114147	0.0437827
ncbi_107812969	3.5	1.84	1.52	8.82	8.46	10.78	2.28667	9.35333	2.03223	1.07e-08	2.65e-07
ncbi_107822791	58.06	87.53	71.78	254.04	194.85	440.22	72.4567	296.37	2.03221	2.39e-10	8.17e-09
ncbi_107825954	6.22	9.41	10.81	27.87	35.83	44.4	8.81333	36.0333	2.03157	1.92e-14	1.28e-12
ncbi_107794884	1.72	3.69	1.71	6.43	14.4	8.28	2.37333	9.70333	2.03157	5.86e-06	7.42e-05
ncbi_107762109	1.66	0.46	0.71	3.55	4.55	3.47	0.943333	3.85667	2.03151	2.14e-05	0.000228885
MSTRG.10496	0.23	0.13	0.44	1.14	0.92	1.21	0.266667	1.09	2.03122	0.0051304	0.0232387
ncbi_107770077	12.62	12.85	11.19	59.77	25.67	64.35	12.22	49.93	2.03066	1.48e-08	3.56e-07
ncbi_107794582	2.29	2.18	1.67	7.67	5.36	12.03	2.04667	8.35333	2.02908	2.23e-08	5.17e-07
ncbi_107805162	2.34	1.3	1.18	6.95	7.01	5.71	1.60667	6.55667	2.02889	3.56e-09	9.74e-08
ncbi_107830886	4.65	8.78	10.01	25.64	25.52	44.29	7.81333	31.8167	2.02577	3.74e-09	1.02e-07
ncbi_107792477	2.99	3.26	2.96	11.01	11.59	14.9	3.07	12.5	2.02562	1.87e-24	4.26e-22
ncbi_107779672	4.28	2.84	4.69	19.27	11.27	17.54	3.93667	16.0267	2.02543	5.21e-11	2.01e-09
MSTRG.46267	1.17	0.4	1.03	3.68	4.11	2.79	0.866667	3.52667	2.02476	0.000250496	0.00189258
ncbi_107809774	9.21	5.68	17.35	46.4	23.01	61.68	10.7467	43.6967	2.02363	9.49e-06	0.000112728
ncbi_107762365	0.02	0.37	0.23	0.91	0.68	0.93	0.206667	0.84	2.02308	0.00483714	0.0221352
ncbi_107829850	0.32	0.03	0.28	0.92	0.53	1.11	0.21	0.853333	2.02272	0.00722159	0.0305159
ncbi_107822828	7.33	5.83	5.77	28.56	23.38	24.98	6.31	25.64	2.02268	8.23e-23	1.56e-20
ncbi_107822488	2.08	0.47	0.97	5.15	2.77	6.38	1.17333	4.76667	2.02237	0.000330691	0.00239466
ncbi_107832641	6.45	9.71	13.28	30.51	25.22	63.78	9.81333	39.8367	2.02128	2.59e-07	4.69e-06
ncbi_107785808	0.26	0.25	0.36	1.43	1.25	0.85	0.29	1.17667	2.02058	0.00033904	0.00244522
ncbi_107776514	2.3	1.77	2.37	8.59	3.7	13.84	2.14667	8.71	2.02057	2.32e-05	0.000245985
ncbi_107784643	5.78	1.44	1.9	14.38	8.49	14.1	3.04	12.3233	2.01925	8.16e-05	0.000724334
ncbi_107791606	1.04	0.98	0.84	3.32	4.14	4.12	0.953333	3.86	2.01755	1.84e-06	2.68e-05
ncbi_107770846	1.82	2.22	2.95	8.72	10.11	9.46	2.33	9.43	2.01693	3.65e-17	3.48e-15
ncbi_107798045	1.85	1.76	2.05	7.21	6.8	8.89	1.88667	7.63333	2.01647	1.07e-24	2.53e-22
ncbi_107817982	1.14	0.33	0.46	2.69	2.66	2.45	0.643333	2.6	2.01487	1.91e-05	0.000207942
ncbi_107772354	7.14	9.97	7.59	31.75	30.9	37.14	8.23333	33.2633	2.01438	4.54e-21	7.22e-19
ncbi_107761817	11.52	12.88	17.86	55.93	35.54	79	14.0867	56.8233	2.01215	6.19e-10	1.94e-08
ncbi_107791509	3.21	2.43	5.72	17.46	7.07	21.29	3.78667	15.2733	2.01201	1.68e-05	0.00018649
ncbi_107809613	1.23	0.1	0.5	3.02	1.82	2.54	0.61	2.46	2.01178	0.00522325	0.0235773
ncbi_107781474	0.17	0.56	0.29	1.74	0.51	1.86	0.34	1.37	2.01057	0.00396883	0.0188172
ncbi_107773760	0.53	0.47	0.15	1.67	0.79	2.17	0.383333	1.54333	2.00938	0.00430407	0.0200896
ncbi_3205327	1.37	2.31	0.59	7.49	5.07	4.62	1.42333	5.72667	2.00842	0.000506634	0.00344118
ncbi_107760263	2.06	2.3	2.54	7.81	8.71	11.19	2.3	9.23667	2.00574	1.42e-19	1.85e-17
ncbi_107797422	515.03	374.48	497.46	2366.4	1629.18	1574.09	462.323	1856.56	2.00566	2.45e-15	1.86e-13
ncbi_107813608	1.45	1.94	2.25	7.96	6.96	7.71	1.88	7.54333	2.00447	7.58e-16	6.1e-14
MSTRG.46768	0.68	0.45	0.57	2.25	2.18	2.39	0.566667	2.27333	2.00424	2.8e-09	7.82e-08
ncbi_107800083	8.26	11.85	10.53	20.92	53.7	48	10.2133	40.8733	2.00071	1.24e-08	3.01e-07
ncbi_107802458	2.15	1.46	1.55	4	11.75	4.9	1.72	6.88333	2.0007	8.73e-05	0.000766859
ncbi_107761678	3.11	3.55	1.52	4.64	12.38	15.7	2.72667	10.9067	2	4.13e-05	0.000405209
ncbi_107832180	0.96	0.78	0.54	1.95	5.72	1.45	0.76	3.04	2	0.000728913	0.00466963
ncbi_107815790	1.88	3.24	1.56	7.85	8.35	10.51	2.22667	8.90333	1.99946	1.15e-09	3.41e-08
ncbi_107763610	0.37	0.17	0.32	1.34	0.95	1.14	0.286667	1.14333	1.9958	6.91e-05	0.000627696
ncbi_107780505	4.34	8.25	7.17	19.38	27.39	32.01	6.58667	26.26	1.99525	1.38e-11	5.8e-10
ncbi_107770243	0.95	0.4	0.56	4.37	1.26	1.98	0.636667	2.53667	1.99432	0.000763284	0.00485276
ncbi_107822314	1.37	1.93	1.53	5.35	5.39	8.5	1.61	6.41333	1.99401	7.76e-11	2.89e-09
ncbi_107800891	0.79	1.13	0.93	4.09	4.01	3.23	0.95	3.77667	1.99111	2.05e-11	8.46e-10
ncbi_1466298	0.27	0.9	1.15	6.04	1.67	1.51	0.773333	3.07333	1.99064	0.00899936	0.0363435
ncbi_107775984	1.35	1.52	1.46	7.65	3.75	5.76	1.44333	5.72	1.98661	1.01e-07	2.01e-06
ncbi_107816670	0.75	1.09	1.07	3.53	4.09	3.91	0.97	3.84333	1.9863	3.59e-12	1.67e-10
ncbi_107773814	1.37	0.29	0.65	3.4	1.16	4.59	0.77	3.05	1.98588	0.00243825	0.0126699
ncbi_107797010	0.21	0.02	0.54	0.97	1.3	0.78	0.256667	1.01667	1.98588	0.0102085	0.0401293
ncbi_107827622	0.15	0.18	0.15	0.78	0.37	0.75	0.16	0.633333	1.98489	0.000190266	0.0014986
ncbi_107820130	1.17	0.26	0.85	3.6	1.83	3.59	0.76	3.00667	1.98409	0.000302718	0.00222102
ncbi_107821829	0.38	0.22	0.25	1.59	1.02	0.75	0.283333	1.12	1.98293	0.000173225	0.00138219
ncbi_107829873	3.63	0.8	1.21	11.75	2.36	8.17	1.88	7.42667	1.98198	0.00468679	0.0215648
ncbi_107810943	4.69	4.8	6.06	20.7	18.75	21.93	5.18333	20.46	1.98085	4.54e-25	1.12e-22
ncbi_107794338	2.69	2.42	6.23	14.1	8.15	22.47	3.78	14.9067	1.9795	1.72e-05	0.000189771
ncbi_107818991	0.15	0.05	0.13	0.38	0.58	0.34	0.11	0.433333	1.97797	0.000439674	0.00305043
ncbi_107765662	0.71	3.11	1.77	6.77	7.22	8.02	1.86333	7.33667	1.97724	2.24e-05	0.000238648
ncbi_107802541	2.83	1.6	3	10.75	5.45	13.05	2.47667	9.75	1.977	4.12e-07	7.11e-06
ncbi_107827260	26.92	9.15	12.86	91.65	51.7	49.19	16.31	64.18	1.97637	6.85e-06	8.5e-05
MSTRG.16852	0.28	0.45	0.61	1.57	1.49	2.21	0.446667	1.75667	1.97557	0.000157717	0.00127469
ncbi_107808967	0.1	0.11	0.08	0.47	0.29	0.38	0.0966667	0.38	1.97491	0.00330788	0.0162447
ncbi_107799295	0.33	0.78	0.45	1.04	4.14	0.95	0.52	2.04333	1.97434	0.0011869	0.00701525
ncbi_107816886	0.45	0.27	0.4	2.19	0.74	1.47	0.373333	1.46667	1.974	0.000203681	0.00158934
MSTRG.49116	0.23	0.38	0.33	0.56	1.65	1.48	0.313333	1.23	1.97289	0.0016233	0.00906809
ncbi_107761907	0.45	1.08	1.63	2.26	4.26	5.88	1.05333	4.13333	1.97234	0.000129462	0.00107639
ncbi_107803851	0.18	0.35	0.39	0.83	1.43	1.35	0.306667	1.20333	1.97229	0.00107003	0.00643751
ncbi_107810716	2.25	0.88	0.87	5.37	4.14	6.18	1.33333	5.23	1.97177	4.27e-06	5.61e-05
MSTRG.41425	2.25	1.76	2.23	9.39	7.9	7.18	2.08	8.15667	1.9714	1.64e-11	6.86e-10
ncbi_107770525	4.56	6.14	4.55	20.68	19.06	20.02	5.08333	19.92	1.97037	5.98e-22	1.02e-19
MSTRG.20402	2.8	3.94	3.55	14.3	11.76	14.24	3.43	13.4333	1.96954	7.41e-21	1.15e-18
MSTRG.23380	0.36	1.41	0.71	3.14	2.02	4.55	0.826667	3.23667	1.96913	0.00452308	0.0209283
ncbi_107763650	50	27.16	56.9	271.52	107.54	145.29	44.6867	174.783	1.96765	1.27e-06	1.94e-05
ncbi_107765199	0.47	0.13	0.17	1.28	1.07	0.66	0.256667	1.00333	1.96683	0.00117618	0.0069652
ncbi_107760423	1.01	0.55	0.52	3.48	2.74	1.91	0.693333	2.71	1.96667	4.66e-05	0.000447746
ncbi_107819235	0.17	0.24	0.12	0.74	0.72	0.61	0.176667	0.69	1.96557	2e-05	0.000216251
ncbi_107773393	4.63	4.08	6.02	19.52	16.22	21.79	4.91	19.1767	1.96556	1.16e-17	1.21e-15
MSTRG.24712	2.56	2.44	1.73	8	7.03	11.25	2.24333	8.76	1.96529	5.13e-12	2.32e-10
ncbi_107820673	1.68	1.12	2.17	5.72	4.21	9.45	1.65667	6.46	1.96325	2.39e-07	4.34e-06
ncbi_800473	3.13	2.97	4.32	25.51	6.59	8.52	3.47333	13.54	1.96283	0.000295317	0.00217802
ncbi_107815445	0.74	1.13	1.26	4.46	3.74	4	1.04333	4.06667	1.96265	7.09e-10	2.2e-08
ncbi_107830098	1.52	0.91	0.75	3.39	3.29	5.7	1.06	4.12667	1.96091	2.2e-07	4.03e-06
ncbi_107764081	0.35	0.24	0.25	1.45	0.86	0.96	0.28	1.09	1.96083	0.00180133	0.00989354
ncbi_107831091	0.77	0.47	0.59	3.09	1.82	2.21	0.61	2.37333	1.96003	2.28e-06	3.23e-05
ncbi_107763706	7.29	3.45	4.59	19.6	21.8	18.17	5.11	19.8567	1.95823	3.26e-10	1.08e-08
ncbi_107788979	1.43	3.54	2.97	4.97	13.37	12.5	2.64667	10.28	1.95759	7.94e-06	9.65e-05
ncbi_107822417	1.89	0.52	0.59	3.63	2.82	5.2	1	3.88333	1.9573	0.000168709	0.00135008
ncbi_107777998	11.64	8.74	8.61	18.62	46.6	47.35	9.66333	37.5233	1.9572	5.54e-08	1.17e-06
ncbi_107831109	5.15	5.43	8.66	20.46	23.83	30.35	6.41333	24.88	1.95584	5.09e-13	2.75e-11
MSTRG.52207	0.82	1.22	1.6	4.78	4.81	4.53	1.21333	4.70667	1.95573	3.59e-09	9.81e-08
ncbi_107779147	0.21	0.3	0.15	1.13	0.46	0.97	0.22	0.853333	1.95561	0.00292008	0.0146567
ncbi_107823429	87.41	22.4	41.52	208.78	135.7	242.31	50.4433	195.597	1.95515	2.14e-05	0.000229774
ncbi_107770693	2.13	0.42	0.47	5.18	2.98	3.55	1.00667	3.90333	1.95512	0.00185342	0.0101253
ncbi_107814065	14.09	6.02	8.02	39.72	27.13	42.19	9.37667	36.3467	1.95468	4.34e-08	9.39e-07
ncbi_107784060	6.32	6.59	4.97	22.01	22.39	24.84	5.96	23.08	1.95326	4.17e-21	6.68e-19
ncbi_107762095	0.49	0.95	0.36	1.68	3.35	1.94	0.6	2.32333	1.95316	3.26e-05	0.000331282
ncbi_107832296	11.57	22.65	10.77	53.13	69.27	51.81	14.9967	58.07	1.95315	1.24e-09	3.65e-08
ncbi_107804268	70.76	85.15	79.2	291.11	270.95	348.23	78.37	303.43	1.95299	8.09e-31	2.78e-28
ncbi_107789352	0.17	0.52	0.16	0.4	1.32	1.57	0.283333	1.09667	1.95255	0.00610084	0.0266797
ncbi_800525	10.01	17.05	12.04	95.24	23.81	32.27	13.0333	50.44	1.95236	8.2e-05	0.000727148
ncbi_107781499	0.51	0.33	0.54	1.77	1.78	1.79	0.46	1.78	1.95217	3.82e-06	5.1e-05
ncbi_107785841	0.74	0.77	0.63	2.5	2.49	3.29	0.713333	2.76	1.95202	2.02e-07	3.73e-06
ncbi_107761433	6.24	5.13	4.71	21.51	16.45	24.25	5.36	20.7367	1.95188	3.57e-15	2.64e-13
ncbi_107812832	342.08	220.32	315.72	1119.93	988.74	1287.67	292.707	1132.11	1.95149	1.38e-17	1.4e-15
ncbi_107783799	1.31	1.48	0.9	4.35	3.81	6.11	1.23	4.75667	1.95129	1.75e-08	4.14e-07
ncbi_107803211	20.07	20.88	19.94	60.32	103.03	71.82	20.2967	78.39	1.94943	1.26e-17	1.3e-15
ncbi_800442	2.14	1.25	1.72	9.32	5.03	5.38	1.70333	6.57667	1.949	4.72e-06	6.13e-05
ncbi_107804445	0.21	0.26	0.17	0.52	1.02	0.93	0.213333	0.823333	1.94837	0.000578505	0.00384389
ncbi_107793085	0.53	0.14	0.1	1.38	0.85	0.74	0.256667	0.99	1.94753	0.00640157	0.0277472
ncbi_107804408	0.87	0.14	0.17	2.08	1.37	1.1	0.393333	1.51667	1.94708	0.00693998	0.0295886
MSTRG.38690	1.51	1.17	1.55	5.29	5.58	5.44	1.41	5.43667	1.94703	1.95e-19	2.52e-17
ncbi_107759400	0.23	0.62	0.53	1.28	0.83	3.21	0.46	1.77333	1.94676	0.0017145	0.00948994
ncbi_107809580	2.7	2.15	1.99	8.68	10.2	7.48	2.28	8.78667	1.94628	9.83e-12	4.28e-10
ncbi_107779225	0.63	1.15	0.43	1.18	5.2	2.13	0.736667	2.83667	1.94511	0.00591161	0.0260154
ncbi_107822308	2.4	0.48	0.82	5.13	3.56	5.55	1.23333	4.74667	1.94435	0.00045098	0.00311358
ncbi_107779231	1.03	0.96	3.05	5.01	7.05	7.31	1.68	6.45667	1.94233	3.02e-05	0.000309155
ncbi_107773890	3.27	1.53	2.11	9.59	8.55	8.41	2.30333	8.85	1.94195	1.47e-08	3.52e-07
ncbi_107779567	0.57	0.14	0.24	1.33	0.88	1.44	0.316667	1.21667	1.9419	0.0102076	0.0401293
ncbi_107809188	8.08	8.17	8.03	29.16	27.17	36.79	8.09333	31.04	1.93932	5.15e-23	1e-20
ncbi_107774331	0.63	0.2	0.32	1.2	0.8	2.41	0.383333	1.47	1.93914	0.00176243	0.00971503
ncbi_107829684	56.5	34.2	46.78	185.83	151.8	189.57	45.8267	175.733	1.93913	1.21e-15	9.49e-14
ncbi_107786026	10.08	6.23	9.07	33.34	22.7	41.26	8.46	32.4333	1.93875	8.76e-11	3.23e-09
ncbi_107768238	2.74	3.59	3.09	10.6	14.24	11.27	3.14	12.0367	1.9386	6.19e-20	8.62e-18
ncbi_107809739	1.29	0.82	1.39	4.88	4.3	4.23	1.16667	4.47	1.93788	2.23e-08	5.16e-07
ncbi_107783826	0.4	0.12	0.13	1.09	0.67	0.73	0.216667	0.83	1.93763	0.00364408	0.0175666
ncbi_107805933	0.76	1.1	1.45	5.22	3.13	4.32	1.10333	4.22333	1.93651	4.33e-08	9.39e-07
ncbi_3205210	0.56	0.45	0.38	2.66	1.02	1.64	0.463333	1.77333	1.93634	0.00100222	0.0060917
ncbi_107811313	0.4	0.56	0.66	1.16	3.21	1.83	0.54	2.06667	1.93627	6.7e-05	0.000611222
ncbi_107764925	1.4	1.8	3.97	8.33	6.01	13.06	2.39	9.13333	1.93413	7.3e-06	8.98e-05
ncbi_107773706	10.67	11.36	12.58	47.45	39.72	45.09	11.5367	44.0867	1.93412	1.7e-28	5.2e-26
ncbi_107778300	12.58	10.45	7.64	40.88	37.58	38.69	10.2233	39.05	1.93346	1.01e-14	6.98e-13
ncbi_107809861	8	27.21	6.4	38.74	81.72	38.43	13.87	52.9633	1.93303	0.00033453	0.00241822
ncbi_107766895	0.89	0.49	0.68	2.19	2.79	2.88	0.686667	2.62	1.93188	2.45e-05	0.000257493
ncbi_800458	1.68	0.41	0.88	6.11	2.94	2.28	0.99	3.77667	1.93161	0.00450299	0.0208607
ncbi_107779612	0.6	0.04	0.24	0.96	1.23	1.16	0.293333	1.11667	1.92859	0.0102569	0.0402878
ncbi_800510	0.49	0.33	0.35	2.4	1.05	1	0.39	1.48333	1.9273	0.000670289	0.00434411
ncbi_107788852	21.18	3.78	5.26	47.33	32.24	35.21	10.0733	38.26	1.9253	0.000807678	0.00509184
ncbi_107810696	0.39	0.05	0.5	1.17	1.08	1.32	0.313333	1.19	1.92519	0.00268525	0.0137031
ncbi_107828043	0.38	0.39	0.56	1.29	0.36	3.4	0.443333	1.68333	1.92486	0.0104464	0.0408894
ncbi_107776389	0.13	0.08	0.37	0.94	0.32	0.94	0.193333	0.733333	1.92338	0.013003	0.0484882
ncbi_800441	1.07	0.61	1.24	6.4	2.39	2.27	0.973333	3.68667	1.92131	0.000442575	0.00306581
ncbi_107774933	387.51	264.72	186.42	1737.51	705.49	730.91	279.55	1057.97	1.92012	5.92e-06	7.48e-05
ncbi_107766416	0.65	0.74	0.7	2.67	2.51	2.72	0.696667	2.63333	1.91835	1.45e-10	5.11e-09
ncbi_107761149	1.18	0.97	0.64	3.38	2.98	4.18	0.93	3.51333	1.91754	9.22e-07	1.46e-05
ncbi_107820384	2.58	1.48	2.52	7.94	8.12	8.78	2.19333	8.28	1.91651	2.2e-11	9.04e-10
ncbi_107797888	1.51	1.92	1.3	4.95	10.69	2.21	1.57667	5.95	1.91601	0.000513585	0.00348123
MSTRG.15910	0.4	0.58	0.47	2.07	2.16	1.24	0.483333	1.82333	1.91549	2.13e-05	0.00022849
ncbi_107783650	6.93	2.69	4.73	18.07	16.91	19.11	4.78333	18.03	1.91431	2.44e-08	5.61e-07
ncbi_107832105	5.33	0.47	1.17	11.36	4.7	10.21	2.32333	8.75667	1.91419	0.0086141	0.0351054
ncbi_107779105	0.58	0.09	0.54	1.53	0.74	2.29	0.403333	1.52	1.91403	0.00346662	0.0168862
ncbi_107817520	0.25	0.29	0.27	0.68	0.91	1.46	0.27	1.01667	1.91282	6.07e-05	0.000560604
ncbi_107815575	2.28	3.11	3.22	7.73	7.23	17.43	2.87	10.7967	1.91146	1.45e-07	2.78e-06
MSTRG.46676	0.22	0.36	0.26	1.15	1.17	0.84	0.28	1.05333	1.91146	0.00402539	0.0190273
MSTRG.742	0.76	2.26	1.22	3.35	2.92	9.68	1.41333	5.31667	1.91142	0.00043476	0.00302294
ncbi_107777930	3.02	1.44	2.95	10.6	4.24	13.03	2.47	9.29	1.91117	7.47e-05	0.000670345
ncbi_107818573	0.07	0.42	0.26	0.78	1.03	1.01	0.25	0.94	1.91073	0.00394795	0.018733
ncbi_107766870	0.07	0.1	0.12	0.58	0.29	0.22	0.0966667	0.363333	1.9102	0.0111221	0.0428896
ncbi_107798060	2.39	2.66	2.2	8.46	8.14	10.62	2.41667	9.07333	1.90861	3.09e-16	2.61e-14
ncbi_107800076	2.89	4.13	2.34	4.03	19.87	11.24	3.12	11.7133	1.90853	0.000257463	0.00193664
ncbi_107781569	7.32	12.88	13.53	32.39	26.53	67.58	11.2433	42.1667	1.90703	6.37e-07	1.05e-05
ncbi_107800304	0.2	0.25	0.19	0.51	0.36	1.53	0.213333	0.8	1.90689	0.00820116	0.0337286
MSTRG.15757	24.9	39.88	36.42	164.27	76.64	138.45	33.7333	126.453	1.90636	1.37e-08	3.31e-07
ncbi_107819606	1.98	4.99	4.31	10.31	11.65	20.32	3.76	14.0933	1.90621	2.48e-06	3.5e-05
ncbi_107806811	1.84	1.49	1.99	7.46	4.02	8.46	1.77333	6.64667	1.90617	5.06e-07	8.53e-06
MSTRG.17512	1.07	1.73	1.17	5.39	4.71	4.78	1.32333	4.96	1.90616	2.97e-09	8.24e-08
MSTRG.51222	0.17	0.44	0.22	0.53	1.28	1.3	0.276667	1.03667	1.90573	0.0117615	0.044859
ncbi_107828731	0.47	0.72	0.31	2.53	1.56	1.53	0.5	1.87333	1.90561	0.000483375	0.0033036
MSTRG.46080	0.71	0.6	0.46	2.78	2.22	1.63	0.59	2.21	1.90526	0.000184006	0.00145393
ncbi_107777564	31.49	24.51	24.63	105.9	73.18	122.87	26.8767	100.65	1.90492	1.12e-13	6.69e-12
MSTRG.42721	0.14	0.39	0.55	1.1	1.65	1.29	0.36	1.34667	1.90332	4.89e-05	0.000467005
MSTRG.6412	2.38	3.07	2.18	10.5	7.54	10.49	2.54333	9.51	1.90272	2.42e-11	9.83e-10
ncbi_107803673	23.04	31.24	26.27	90.98	78.72	131.45	26.85	100.383	1.90253	8.56e-15	5.93e-13
ncbi_107765376	13.77	13.1	19.41	47.9	42.07	83.05	15.4267	57.6733	1.90248	4.6e-10	1.48e-08
ncbi_107762220	7.51	2.29	2.56	20.64	10.37	15.18	4.12	15.3967	1.9019	0.000102028	0.000878086
ncbi_107795401	3.2	5.02	5.11	17.69	15.7	16.42	4.44333	16.6033	1.90176	4.59e-15	3.34e-13
ncbi_107790874	0.62	0.31	0.28	2.41	1.39	0.72	0.403333	1.50667	1.90132	0.00121778	0.00715086
ncbi_107789950	8.17	14.34	11.57	35.72	38.66	52.91	11.36	42.43	1.90112	9.93e-13	5.12e-11
ncbi_107819284	1.91	0.75	1.76	4.56	4.26	7.68	1.47333	5.5	1.90035	2.16e-06	3.08e-05
ncbi_107785765	1.73	0.4	0.84	4.7	2.2	4.18	0.99	3.69333	1.89942	0.00193012	0.0104657
MSTRG.42678	1.93	4.59	2.51	11.72	7.99	13.95	3.01	11.22	1.89824	4.32e-06	5.67e-05
ncbi_107799433	6.26	3.28	3.8	20.69	11.21	17.82	4.44667	16.5733	1.89807	1.21e-07	2.36e-06
ncbi_107823026	0.61	1.9	1.11	4.1	4.15	5.24	1.20667	4.49667	1.89783	1.04e-05	0.000122098
ncbi_107807321	4.36	2.17	1.01	10.04	5.8	12.25	2.51333	9.36333	1.89742	0.000623133	0.00409479
ncbi_107823829	2.05	2.82	3.49	10.29	7.9	12.94	2.78667	10.3767	1.89673	2.54e-08	5.82e-07
MSTRG.14447	13.12	3.81	9.95	42.06	25.31	32.72	8.96	33.3633	1.89669	1.55e-05	0.00017366
ncbi_107791852	13.38	4.59	7.03	41.07	29.91	22.07	8.33333	31.0167	1.89608	4.82e-06	6.24e-05
ncbi_107823519	0.99	1.54	3.46	6.96	1.48	13.85	1.99667	7.43	1.89577	0.00291088	0.0146238
ncbi_107768692	1.57	0.4	0.64	4.68	1.97	3.06	0.87	3.23667	1.89542	0.000785184	0.00496965
ncbi_107775241	16.23	16.01	11.3	45.31	47.86	68.81	14.5133	53.9933	1.8954	4.9e-13	2.66e-11
ncbi_107802561	10.8	10.36	13.94	42.78	42.49	45.18	11.7	43.4833	1.89395	1.09e-22	2.02e-20
MSTRG.6758	1.63	3.25	1.32	6.66	8.13	8.23	2.06667	7.67333	1.89255	1.38e-06	2.09e-05
ncbi_107789997	0.83	1.16	1	4.28	3.76	3.06	0.996667	3.7	1.89234	6.69e-11	2.52e-09
ncbi_107823697	0.29	0.18	0.12	0.77	0.45	0.97	0.196667	0.73	1.89214	0.00610164	0.0266809
ncbi_107832746	3.78	3.23	2.11	10.35	15.68	7.82	3.04	11.2833	1.89205	5.73e-07	9.52e-06
ncbi_107774048	2.83	3.57	2.73	8.47	11.35	14.05	3.04333	11.29	1.89132	5.93e-11	2.26e-09
ncbi_107782305	6.21	1.71	2.93	14.86	12.78	12.61	3.61667	13.4167	1.89129	1.78e-06	2.6e-05
ncbi_107825008	52.91	23.88	15.87	127.48	161.38	54.84	30.8867	114.567	1.89113	0.000158191	0.00127831
ncbi_107765282	1.06	0.64	0.53	3.55	2.13	2.59	0.743333	2.75667	1.89084	4.74e-06	6.14e-05
ncbi_107768276	2.96	4.17	3.47	14.6	12.16	12.53	3.53333	13.0967	1.8901	2.23e-08	5.17e-07
ncbi_107788973	0.07	0.33	0.28	0.69	0.72	1.11	0.226667	0.84	1.88982	0.00441318	0.020508
ncbi_107816896	8.28	9.22	9.39	46.35	28.84	24.42	8.96333	33.2033	1.88922	9.35e-11	3.41e-09
ncbi_107760010	0.23	0.14	0.27	0.8	0.81	0.76	0.213333	0.79	1.88874	0.00147285	0.00835802
ncbi_107779881	0.28	1.03	0.54	1.92	4.03	0.9	0.616667	2.28333	1.88858	0.00714934	0.0302623
MSTRG.5262	3.19	1.27	2.48	10.5	4.69	10.5	2.31333	8.56333	1.8882	3.61e-05	0.000361469
MSTRG.27421	1.34	0.68	0.76	4.93	3.82	1.54	0.926667	3.43	1.88809	0.00319377	0.0157933
ncbi_107761245	0.14	0.31	0.18	0.65	0.73	0.95	0.21	0.776667	1.88691	0.000570619	0.00379965
ncbi_107790370	22.28	4.89	20.28	65.56	35.02	74.9	15.8167	58.4933	1.88683	0.000213108	0.00165061
MSTRG.35683	0.6	0.26	0.26	1.62	1	1.52	0.373333	1.38	1.88613	0.00124571	0.00728282
ncbi_3205185	2.14	1.95	1.42	10.8	4.96	4.6	1.83667	6.78667	1.88561	1.62e-05	0.0001801
ncbi_107788419	0.84	0.96	1.05	3.83	3.27	3.43	0.95	3.51	1.88547	3.3e-13	1.84e-11
ncbi_107774530	0.21	0.33	0.18	0.64	1.32	0.7	0.24	0.886667	1.88536	0.000756971	0.00481943
ncbi_107779477	0.23	0.26	0.09	0.71	0.73	0.7	0.193333	0.713333	1.88349	0.000994754	0.00605377
ncbi_107821785	4.59	1.16	1.7	9.33	7.48	10.67	2.48333	9.16	1.88307	0.000151276	0.00122946
ncbi_107802630	11.69	13.53	9.65	41.66	42.01	44.91	11.6233	42.86	1.88261	1.04e-22	1.95e-20
ncbi_800418	15.25	18.17	15.59	109.26	26.99	44.45	16.3367	60.2333	1.88245	3.85e-05	0.000381684
ncbi_107777106	0.38	0.26	0.25	1.06	0.9	1.32	0.296667	1.09333	1.88182	0.000118791	0.00100128
ncbi_107818319	0.53	0.3	0.66	2.33	1.78	1.38	0.496667	1.83	1.88149	3.8e-05	0.000377652
ncbi_107804921	1	0.85	0.97	3.62	2.98	3.79	0.94	3.46333	1.88143	2.54e-12	1.23e-10
MSTRG.5013	3.06	2.18	1.98	7.81	12.35	6.42	2.40667	8.86	1.88027	6.9e-08	1.42e-06
ncbi_107799545	2.66	3.4	2.49	10.45	12.73	8.29	2.85	10.49	1.87998	4.21e-13	2.31e-11
ncbi_107810527	250.88	96.93	73.57	782.58	366.05	400.84	140.46	516.49	1.87858	0.000120733	0.00101541
ncbi_107825744	1.33	1.61	2.9	8.74	4.14	8.59	1.94667	7.15667	1.87828	4.73e-05	0.000453137
MSTRG.10181	0.65	0.89	0.31	1.06	3.31	2.43	0.616667	2.26667	1.87801	0.00597697	0.02624
ncbi_107760198	0.74	0.42	0.78	2.73	1.04	3.36	0.646667	2.37667	1.87785	0.000376047	0.00267075
ncbi_107789359	1.04	0.42	1.31	3.99	1.77	4.42	0.923333	3.39333	1.87778	0.000159019	0.00128459
ncbi_107830749	14.7	12.41	11.47	64.08	36	41.7	12.86	47.26	1.87773	1.14e-10	4.1e-09
ncbi_107763982	1.26	0.54	0.81	4.2	1.63	3.76	0.87	3.19667	1.87748	0.000371719	0.0026457
ncbi_107782038	14.02	10.89	16.08	48.46	46.45	55.69	13.6633	50.2	1.87738	1.29e-19	1.72e-17
ncbi_107784214	11.34	2.27	17.5	57.97	26.1	30.23	10.37	38.1	1.87738	0.00142162	0.00810353
ncbi_107809530	0.23	0.35	0.14	0.81	1.05	0.78	0.24	0.88	1.87447	0.000892294	0.00552604
MSTRG.34997	0.49	0.53	0.3	1.98	1.37	1.49	0.44	1.61333	1.87447	0.00137716	0.00789926
ncbi_107808597	6.3	1.58	2.01	17.88	6.74	11.59	3.29667	12.07	1.87235	0.000879914	0.00546373
ncbi_107798887	0.2	0.11	0.16	0.36	0.62	0.74	0.156667	0.573333	1.87168	0.00365447	0.0176054
ncbi_107787263	3.45	3.11	5.82	16.98	12.93	15.39	4.12667	15.1	1.8715	3.71e-10	1.22e-08
ncbi_107821140	12.37	15.7	14.84	65.94	50.25	40.76	14.3033	52.3167	1.87092	6.66e-13	3.49e-11
ncbi_107788472	5.13	4.15	5.7	16.26	20.27	18.26	4.99333	18.2633	1.87087	9.5e-23	1.78e-20
ncbi_107810206	2.3	3.5	1.95	9.32	10.42	8.6	2.58333	9.44667	1.87057	1.03e-10	3.75e-09
ncbi_107809663	3.35	4.63	5.49	12.64	14.23	22.35	4.49	16.4067	1.86949	1.48e-10	5.22e-09
MSTRG.39707	6.58	4.76	4.57	16.08	25.53	16.52	5.30333	19.3767	1.86935	8.41e-10	2.57e-08
ncbi_107796577	0.65	0.44	0.93	2.83	0.72	3.82	0.673333	2.45667	1.86731	0.00216092	0.0114894
MSTRG.49791	0.91	1.37	0.65	3.04	2.01	5.64	0.976667	3.56333	1.86729	5.23e-05	0.000494241
ncbi_107830214	21.43	20.44	18.22	74.42	70.36	74.45	20.03	73.0767	1.86725	2.78e-32	1.1e-29
ncbi_107827337	6.75	2.62	1.62	13.69	15.19	11.21	3.66333	13.3633	1.86705	0.000200617	0.00156964
MSTRG.31026	2.06	1.53	2.47	7.83	4.32	9.93	2.02	7.36	1.86535	1.24e-07	2.41e-06
ncbi_107789803	0.13	0.11	0.04	0.48	0.29	0.25	0.0933333	0.34	1.86507	0.00648645	0.0280317
ncbi_107805168	0.5	0.67	0.62	2.26	1.21	3.05	0.596667	2.17333	1.86491	0.000102533	0.000881822
ncbi_107773712	6.44	8.63	6.1	26.55	22.95	27.6	7.05667	25.7	1.86471	4.1e-16	3.41e-14
ncbi_107825031	9.3	6.69	21.51	36.38	35.63	64.49	12.5	45.5	1.86394	1.6e-05	0.000178036
ncbi_107786700	1.47	0.63	1.23	2.46	2.49	7.17	1.11	4.04	1.8638	0.00270073	0.0137614
ncbi_107802054	1.64	1.69	1.66	4.76	6.39	7	1.66333	6.05	1.86286	1.36e-15	1.06e-13
ncbi_107781010	71.31	40.46	133.38	295.24	174.4	421.93	81.7167	297.19	1.86268	2.47e-05	0.000259872
ncbi_107769411	1.67	2.08	1.64	6.03	4.95	8.62	1.79667	6.53333	1.8625	1.14e-09	3.4e-08
ncbi_107821658	3.21	1.7	1.54	5.15	10.71	7.59	2.15	7.81667	1.86222	5.79e-06	7.34e-05
ncbi_107824547	2.01	3.8	6.07	6.2	21.51	15.47	3.96	14.3933	1.86183	0.000203405	0.00158769
ncbi_107773328	0.61	1.08	0.75	2.74	2.33	3.78	0.813333	2.95	1.8588	7.58e-05	0.000679302
ncbi_107772444	4.92	1.23	3.79	12.24	5.91	17.9	3.31333	12.0167	1.85868	0.000393104	0.00277516
ncbi_107787666	0.33	0.52	0.24	1.91	0.88	1.16	0.363333	1.31667	1.85752	0.00155531	0.0087398
ncbi_107801083	5.08	5.41	7.22	22.13	16.97	25.07	5.90333	21.39	1.85733	4.34e-14	2.74e-12
ncbi_107794811	8.41	6.22	9.6	34.1	16.48	37.13	8.07667	29.2367	1.85595	1.44e-07	2.76e-06
ncbi_3205294	2.55	2.69	0.69	9.3	5.06	7.1	1.97667	7.15333	1.85555	0.000683246	0.0044194
ncbi_107775179	7.16	5.26	7.4	19.69	21.18	30.85	6.60667	23.9067	1.85542	1.24e-12	6.32e-11
ncbi_107829976	0.46	0.62	0.65	1.76	2.38	2.12	0.576667	2.08667	1.85539	1.36e-09	3.98e-08
ncbi_107779137	2.26	0.53	1.32	2.81	2.74	9.32	1.37	4.95667	1.85519	0.00508857	0.023083
ncbi_107787248	0.82	1.32	2.12	3.98	4.08	7.35	1.42	5.13667	1.85494	1.96e-05	0.000212489
MSTRG.5349	0.85	0.71	0.76	1.58	0.85	5.96	0.773333	2.79667	1.85455	0.00246219	0.0127716
ncbi_107760735	8.31	4.46	4.52	20.47	12.83	29.21	5.76333	20.8367	1.85415	1.63e-06	2.41e-05
MSTRG.914	0.48	0.62	0.74	2.95	0.6	3.1	0.613333	2.21667	1.85365	0.00500075	0.0227513
ncbi_107764188	3.56	2.15	3.69	14.39	7.03	12.53	3.13333	11.3167	1.85268	3.06e-07	5.43e-06
ncbi_107823421	1.12	0.83	1.39	4.41	4	3.65	1.11333	4.02	1.85231	1.77e-09	5.1e-08
ncbi_107825023	15.73	7.64	11.29	44.95	24.71	55.3	11.5533	41.6533	1.85012	6.68e-07	1.09e-05
ncbi_107825675	0.13	0.13	0.12	0.36	0.46	0.55	0.126667	0.456667	1.8501	0.000581172	0.00385747
ncbi_107777227	1.91	3.22	3.6	5.37	12.89	13.2	2.91	10.4867	1.84947	1.66e-06	2.45e-05
ncbi_107815731	0.58	0.55	0.4	2.38	1.36	1.77	0.51	1.83667	1.84852	2.56e-06	3.59e-05
ncbi_107819511	3.46	0.9	1.58	9.51	4.71	7.17	1.98	7.13	1.8484	0.000252968	0.00190806
MSTRG.38555	0.43	1.25	0.4	2.8	1.98	2.71	0.693333	2.49667	1.84838	0.0126627	0.0474603
ncbi_107816850	0.13	0.2	0.47	0.8	0.88	1.2	0.266667	0.96	1.848	0.00195275	0.0105653
ncbi_107819789	4.94	4.27	4.14	18.64	15.79	13.62	4.45	16.0167	1.8477	2.87e-14	1.87e-12
ncbi_107792900	7.09	6.62	15.25	41.7	16.8	45.69	9.65333	34.73	1.84708	1.97e-05	0.000213648
ncbi_107808276	1.22	0.79	0.5	2.55	2.16	4.32	0.836667	3.01	1.84704	0.000139492	0.00114801
ncbi_107788842	1.67	3.43	2.96	8.26	10.68	10.05	2.68667	9.66333	1.8467	1.87e-08	4.39e-07
ncbi_107776939	4.73	4.8	7.21	19.58	13.77	26.84	5.58	20.0633	1.84622	5.16e-09	1.37e-07
MSTRG.21103	0.33	0.3	0.16	1.29	0.66	0.89	0.263333	0.946667	1.84597	0.0115715	0.0442605
ncbi_107802395	1.98	3.28	2.08	4.87	10.61	10.9	2.44667	8.79333	1.84559	6.73e-07	1.1e-05
ncbi_107779241	11.59	17.16	16.51	58.07	51.78	52.81	15.0867	54.22	1.84555	1.58e-18	1.85e-16
ncbi_107817883	11.91	16.42	11.99	38.77	41.7	64.41	13.44	48.2933	1.84529	9.92e-13	5.12e-11
ncbi_107804446	1.68	0.89	0.48	4.47	3.61	2.87	1.01667	3.65	1.84405	6.89e-05	0.000625762
ncbi_107819784	11.01	8.04	21.81	41.42	40.41	64.83	13.62	48.8867	1.84371	7.67e-07	1.24e-05
ncbi_107767782	1.35	1.52	1.81	3.38	7.51	5.9	1.56	5.59667	1.84302	2.49e-07	4.52e-06
ncbi_107804864	0.41	0.27	0.36	1.24	1.2	1.29	0.346667	1.24333	1.84259	3.45e-05	0.000346769
ncbi_107781222	13.45	27.41	24.54	81.35	82.48	70.6	21.8	78.1433	1.84179	5.01e-11	1.94e-09
ncbi_800514	220.19	214.32	202.49	1421.45	446.55	415.32	212.333	761.107	1.84177	4.87e-05	0.00046501
ncbi_107816446	6.61	6.54	4.72	22.59	27.14	14.28	5.95667	21.3367	1.84076	6.3e-09	1.63e-07
ncbi_3205368	0.41	0.31	0.59	2.53	0.78	1.38	0.436667	1.56333	1.84002	0.00131225	0.00758937
ncbi_107825051	1.15	0.65	0.79	3.13	3.29	2.85	0.863333	3.09	1.83962	3.85e-07	6.69e-06
ncbi_107779771	0.89	0.49	0.66	2.99	2.76	1.55	0.68	2.43333	1.83933	0.000740694	0.00473122
ncbi_107779467	1.06	1.42	1.03	3.59	2.67	6.3	1.17	4.18667	1.83929	5.42e-06	6.93e-05
ncbi_107775566	0.53	0.96	0.5	2.58	2.93	1.6	0.663333	2.37	1.83708	3.74e-05	0.000372266
MSTRG.24821	0.1	0.63	0.27	1.25	1.15	1.17	0.333333	1.19	1.83592	0.00793467	0.0328958
ncbi_107811437	0.76	1.18	0.85	2.06	6.03	1.87	0.93	3.32	1.83588	0.000287569	0.00212886
ncbi_107807290	0.88	0.5	0.71	2.91	2.09	2.46	0.696667	2.48667	1.83567	3.49e-06	4.7e-05
ncbi_107832373	0.31	0.93	0.36	1.75	1.73	2.23	0.533333	1.90333	1.83542	0.000145006	0.00118747
ncbi_107830653	10.99	3.05	6.7	31.24	25.17	17.59	6.91333	24.6667	1.83511	4.3e-05	0.000419503
ncbi_107794187	1.82	0.67	1.93	6.61	2.72	6.44	1.47333	5.25667	1.83506	0.000265707	0.00198868
ncbi_107796429	6.23	5.72	3.85	20.34	14.71	21.31	5.26667	18.7867	1.83475	3.46e-11	1.37e-09
ncbi_107813573	1.79	2.47	2.75	8.45	7.48	9.06	2.33667	8.33	1.83386	7.18e-17	6.63e-15
ncbi_107761782	1.25	0.86	1.82	5.02	4.14	4.85	1.31	4.67	1.83386	1.11e-06	1.72e-05
ncbi_107764391	0.61	0.69	0.72	1.66	2.57	2.97	0.673333	2.4	1.83364	7.74e-08	1.58e-06
ncbi_107832791	0.88	0.37	0.53	2.68	1.5	2.16	0.593333	2.11333	1.83261	4.49e-05	0.00043526
ncbi_107767457	2.38	1.89	1.82	8.07	2.4	11.22	2.03	7.23	1.83252	0.000650941	0.00424484
ncbi_107805425	6.21	5.7	11.19	28.67	19.61	33.95	7.7	27.41	1.83177	5.76e-08	1.21e-06
MSTRG.44417	0.41	0.3	0.74	1.69	0.85	2.62	0.483333	1.72	1.83132	0.00198831	0.0107225
ncbi_107795152	20.99	4.11	4.43	49.93	24.41	30.65	9.84333	34.9967	1.83	0.00227356	0.0119725
MSTRG.32284	0.34	0.3	0.37	0.99	1.27	1.33	0.336667	1.19667	1.82963	3.86e-07	6.7e-06
ncbi_107799003	0.27	0.26	0.39	1.05	0.33	1.89	0.306667	1.09	1.82958	0.00345543	0.0168396
ncbi_107766856	0.51	0.66	0.71	2.61	1.86	2.21	0.626667	2.22667	1.82912	2.11e-08	4.92e-07
ncbi_107774631	16.65	19.21	15.07	43.89	81.72	55.31	16.9767	60.3067	1.82876	1.85e-12	9.2e-11
ncbi_107808197	0.4	0.87	0.56	1.39	3.07	2.04	0.61	2.16667	1.8286	0.0016835	0.00934866
ncbi_107759296	1.02	0.34	1.22	3.76	0.91	4.49	0.86	3.05333	1.82798	0.00678371	0.0290449
ncbi_107771572	0.81	0.94	1.07	2.96	4.23	2.82	0.94	3.33667	1.82767	1.57e-06	2.34e-05
ncbi_107817413	1.14	1.72	1.69	5.95	3.23	6.97	1.51667	5.38333	1.8276	2.15e-07	3.94e-06
ncbi_107792577	0.15	0.21	0.15	0.7	0.29	0.82	0.17	0.603333	1.82742	0.00884109	0.0358651
ncbi_107832077	1.94	0.86	2.12	6.76	3.35	7.35	1.64	5.82	1.82732	2.88e-05	0.000296778
ncbi_107820447	13.37	9.58	9.23	39.06	27.14	47.97	10.7267	38.0567	1.82695	1.35e-10	4.79e-09
ncbi_107799239	0.17	0.17	0.08	0.57	0.37	0.55	0.14	0.496667	1.82685	0.00139278	0.00797039
ncbi_107830241	1.07	1.2	2.03	5.61	3.92	5.72	1.43333	5.08333	1.8264	1.02e-07	2.02e-06
ncbi_107771456	0.37	0.27	0.35	1.74	0.55	1.22	0.33	1.17	1.82597	0.000521764	0.00352363
ncbi_107780360	0.8	1.21	0.33	2.95	2.15	3.19	0.78	2.76333	1.82486	0.000130957	0.00108717
ncbi_107796158	1.56	1.26	1.05	6.1	2.44	5.17	1.29	4.57	1.82482	6.73e-06	8.37e-05
ncbi_107783869	1.25	0.27	0.9	4.09	1.99	2.49	0.806667	2.85667	1.82429	0.00328344	0.0161581
ncbi_107777040	9.19	12.17	9.81	20.37	48.71	41.29	10.39	36.79	1.82412	2.42e-08	5.57e-07
ncbi_107783842	0.34	0.34	0.19	0.82	0.92	1.34	0.29	1.02667	1.82384	0.000529476	0.00356792
ncbi_107778173	0.27	0.14	0.61	0.68	0.81	2.12	0.34	1.20333	1.82343	0.00811088	0.0334735
ncbi_107764034	0.06	0.09	0.11	0.23	0.21	0.48	0.0866667	0.306667	1.82312	0.00337469	0.0165164
ncbi_107760702	4.1	12.72	7.59	24.89	30.03	31.41	8.13667	28.7767	1.82239	1.12e-06	1.73e-05
ncbi_107800625	1.36	2.69	2.2	4.91	8.14	9.02	2.08333	7.35667	1.82016	3.57e-07	6.25e-06
ncbi_107776993	12.21	9.59	10.65	33.12	37.49	43.93	10.8167	38.18	1.81956	1.51e-20	2.25e-18
ncbi_107804907	0.42	0.54	0.43	0.83	0.65	3.42	0.463333	1.63333	1.8177	0.0109529	0.0423703
ncbi_107820579	63.74	37.84	43.56	208.33	221.74	81.53	48.38	170.533	1.81757	4.9e-06	6.33e-05
ncbi_107822260	2.08	2.98	3.61	10.26	6.13	14.17	2.89	10.1867	1.81754	6.53e-07	1.07e-05
MSTRG.1768	5.87	4.26	6.61	19.99	17.6	21.4	5.58	19.6633	1.81717	3.63e-12	1.69e-10
ncbi_107824158	10.2	17.62	14.2	30.98	62	55.03	14.0067	49.3367	1.81655	3.81e-09	1.04e-07
ncbi_107780454	0.05	0.41	0.27	0.77	1.05	0.75	0.243333	0.856667	1.8158	0.006211	0.0270682
ncbi_107810840	0.97	0.36	0.62	1.66	3.65	1.55	0.65	2.28667	1.81473	0.00569874	0.025256
ncbi_107806909	1.98	3.55	5.13	14.01	10.4	13.07	3.55333	12.4933	1.81391	3.13e-07	5.54e-06
ncbi_107793982	6.55	7.85	8.31	23.11	26.56	30.12	7.57	26.5967	1.81288	2.92e-25	7.38e-23
[truncated: 6,148 more rows]
